# Supplementary material for: Strong functional patterns in the evolution of eukaryotic genomes revealed by the reconstruction of ancestral protein domain repertoires
Source: Genome Biol. 2011 Jan 17;12(1):R4. doi: 10.1186/gb-2011-12-1-r4 (PMC3091302; doi:10.1186/gb-2011-12-1-r4)
Supplement: Additional file 1 — Table of genomes analyzed. [file gb-2011-12-1-r4-S1.xls]

## Sheet: Sheet1
Species	Code	Common Name	Lineage	Source	Download	Version	Assembly/date	# of proteins	File	Link
Metazoa
Trichoplax adhaerens	TRIAD		Placozoa	JGI	2007-10-01	1	v1.0 (30 August 2006)	11520	Triad1_best_proteins.fasta	http://genome.jgi-psf.org/Triad1/Triad1.download.ftp.html
Nematostella vectensis	NEMVE	Starlet sea anemone	Cnidaria	JGI	2007-07-12	1		27273	Nemve1FilteredModels1.fasta	http://genome.jgi-psf.org/Nemve1/Nemve1.home.html
Capitella telata	CAPTE	Bristle worm	Lophotrochozoa/Annelida	JGI	2007-08-28	1	v.1.0 (October 2006)	32415	CAP_FilteredModelsv1.0.aa.fasta	http://genome.jgi-psf.org/Capca1/Capca1.download.ftp.html
Helobdella robusta	HELRO	Californian leech	Lophotrochozoa/Annelida	JGI	22.09.07	1	v.1.0 (July 2007)	23432	proteins.Helro1_FilteredModels3.fasta	http://genome.jgi-psf.org/Helro1/Helro1.download.ftp.html
Lottia gigantea	LOTGI	Owl limpet	Lophotrochozoa/Mollusca	JGI	2007-07-29	1	v.1.0 (08/24/2006)	23851	Lotgi1_GeneModels_FilteredModels1_aa.fasta	http://genome.jgi-psf.org/Lotgi1/Lotgi1.download.ftp.html
Schistosoma mansoni	SCHMA	Blood fluke	Lophotrochozoa/Platyhelminthes	TIGR	2007-11-07		5/14/2007	13163	Smansoni_preliminary_annotation.pep.gz	ftp://ftp.tigr.org/pub/data/Eukaryotic_Projects/s_mansoni/preliminary_annotation
Caenorhabditis briggsae	CAEBR	Roundworm	Ecdysozoa/Nematoda	Wormbase	2009-11-12	206	8/29/2009	21979	brigpep.WS206.fa.gz	ftp://ftp.sanger.ac.uk/pub/wormbase/cbriggsae/cb25.agp8
Caenorhabditis elegans	CAEEL	Roundworm	Ecdysozoa/Nematoda	Ensembl	2007-07-12	rel 45		27152	Caenorhabditis_elegans.WB170.45.pep.all.fa	http://www.ensembl.org/info/data/download.html
Pristionchus pacificus	PRIPA	Roundworm	Ecdysozoa/Nematoda	Wormbase	2009-11-12	205	7/30/2009	29644	ppapep.WS205.fa.gz	ftp://ftp.wormbase.org/pub/wormbase/genomes/p_pacificus/sequences/protein/
Brugia malayi	BRUMA	Filarial nematode worm	Ecdysozoa/Nematoda	Wormbase	2009-11-12	1	9/29/2007	11515	bma1.pep.fa.gz	ftp://ftp.wormbase.org/pub/wormbase/genomes/b_malayi/sequences/protein/
Daphnia pulex	DAPPU	Water flea	Ecdysozoa/Arthropoda/Crustacea	JGI	2007-07-12	1	v.1.0 (September 2006)	30940	DAPPU_FrozenGeneCatalog_2007_07_03.aa.fasta	http://genome.jgi-psf.org/Dappu1/Dappu1.home.html
Anopheles gambiae	ANOGA	African malaria mosquito	Ecdysozoa/Arthropoda/Insecta	Ensembl	2007-07-12	rel 45		13133	Anopheles_gambiae.AgamP3.45.pep.all.fa	http://www.ensembl.org/info/data/download.html
Culex pipiens	CULPI	House mosquito	Ecdysozoa/Arthropoda/Insecta	Broad Institute of Harvard and MIT	2008-01-18		2007-12-18	20316	culex_pipiens_3_proteins.fasta.gz	http://www.broad.mit.edu/annotation/genome/culex_pipiens/Downloads.html
Aedes aegypti	AEDAE	Yellowfever mosquito	Ecdysozoa/Arthropoda/Insecta	Ensembl	2007-07-12	rel 45		16789	Aedes_aegypti.AaegL1.45.pep.all.fa	http://www.ensembl.org/info/data/download.html
Drosophila pseudoobscura	DROPS	Fruit fly	Ecdysozoa/Arthropoda/Insecta	HGSC at Baylor College of Medicine	2007-08-24	freeze01	7/21/2003	17184	drops_freeze01_genscan.pep.fa	ftp://ftp.hgsc.bcm.tmc.edu/pub/data/Dpseudoobscura/gene_predictions
Drosophila melanogaster	DROME	Fruit fly	Ecdysozoa/Arthropoda/Insecta	Ensembl	2009-11-06	rel 56		21309	Drosophila_melanogaster.BDGP5.13.56.pep.all.fa.gz	ftp://ftp.ensembl.org/pub/current_fasta/drosophila_melanogaster/pep/
Apis mellifera	APIME	Honeybee	Ecdysozoa/Arthropoda/Insecta	HGSC at Baylor College of Medicine	2007-11-16	Release1 of the OGS		10157	Amel_release1_OGS_pep.fa	http://genomes.tamu.edu/downloadFASTA.html
Nasonia vitripennis	NASVI	Parasitic wasp	Ecdysozoa/Arthropoda/Insecta	HGSC at Baylor College of Medicine	2008-01-29	1.0	12 September 2007	9254	protein.fa.gz	ftp://ftp.ncbi.nlm.nih.gov/genomes/Nasonia_vitripennis/protein
Bombyx mori	BOMMO	Silk moth	Ecdysozoa/Arthropoda/Insecta	Beijing Genomics Institute	2007-11-16			21302	SW_ge2k_BGF.pep	http://silkworm.genomics.org.cn/jsp/download.jsp
Tribolium castaneum	TRICA	Red flour beetle	Ecdysozoa/Arthropoda/Insecta	BeetleBase	2009-11-06	3.0	2/10/2009	16645	TRICA_peptide.fa	ftp://bioinformatics.ksu.edu/pub/BeetleBase/3.0/Sequences/Tribolium_Official_Gene_Sequences/
Strongylocentrotus purpuratus	STRPU	Purple sea urchin	Echinodermata	HGSC at Baylor College of Medicine	2007-09-05		03/09/2007	28944	STRPU_GLEAN3.fa	ftp://ftp.hgsc.bcm.tmc.edu/pub/data/Spurpuratus/fasta/Annotation
Oikopleura dioica	OIKDI	Tunicate	Urochordata/Appendicularia	Genoscope/Sars centre/MPIMG	2008-11-14	1	26-Mar-2008	29572	Oikopleura_dioica.SNAP.Od.fasta	http://www.genoscope.cns.fr/externe/Download/Projets/Projet_HG/data/annotation/
Ciona intestinalis	CIOIN	Transparent sea squirt	Urochordata/Ascidiacea	Ensembl	2009-11-06	rel 56		19858	Ciona_intestinalis.JGI2.56.pep.all.fa.gz	ftp://ftp.ensembl.org/pub/current_fasta/ciona_intestinalis/pep/
Ciona savignyi	CIOSA	Pacific transparent sea squirt	Urochordata/Ascidiacea	Ensembl	2009-11-06	rel 56		20143	Ciona_savignyi.CSAV2.0.56.pep.all.fa.gz	ftp://ftp.ensembl.org/pub/current_fasta/ciona_savignyi/pep/
Branchiostoma floridae	BRAFL	Florida lancelet, Amphioxus	Cephalochordata	JGI	2007-07-12	1	v.1.0 (March 2006)	50817	Brafl1.fasta	http://genome.jgi-psf.org/Brafl1/Brafl1.home.html
Oryzias latipes	ORYLA	Japanese ricefish	Vertebrata/Euteleostei	Ensembl	2009-11-06	rel 56		24661	Oryzias_latipes.MEDAKA1.56.pep.all.fa.gz	ftp://ftp.ensembl.org/pub/current_fasta/oryzias_latipes/pep/
Gasterosteus aculeatus	GASAC	Three-spined stickleback	Vertebrata/Euteleostei	Ensembl	2009-11-06	rel 56		27567	Gasterosteus_aculeatus.BROADS1.56.pep.all.fa.gz	ftp://ftp.ensembl.org/pub/current_fasta/gasterosteus_aculeatus/pep/
Danio rerio	DANRE	Zebrafish	Vertebrata/Euteleostei	Ensembl	2009-11-06	rel 56		28630	Danio_rerio.Zv8.56.pep.all.fa.gz	ftp://ftp.ensembl.org/pub/current_fasta/danio_rerio/pep/
Takifugu rubripes	FUGRU	Japanese pufferfish	Vertebrata/Euteleostei	Ensembl	2009-11-06	rel 56		47841	Takifugu_rubripes.FUGU4.56.pep.all.fa.gz	ftp://ftp.ensembl.org/pub/current_fasta/takifugu_rubripes/pep/
Tetraodon nigroviridis	TETNG	Green puffer	Vertebrata/Euteleostei	Ensembl	2009-11-06	rel 56		23118	Tetraodon_nigroviridis.TETRAODON8.56.pep.all.fa.gz	ftp://ftp.ensembl.org/pub/current_fasta/tetraodon_nigroviridis/pep/
Xenopus tropicalis	XENTR	Western clawed frog	Vertebrata/Amphibia	Ensembl	2009-11-06	rel 56		27710	Xenopus_tropicalis.JGI4.1.56.pep.all.fa.gz	ftp://ftp.ensembl.org/pub/current_fasta/xenopus_tropicalis/pep/
Anolis carolinensis	ANOCA	Green anole	Vertebrata/Amniota	Broad Institute of Harvard and MIT	2009-11-06	rel 56		17672	Anolis_carolinensis.AnoCar1.0.56.pep.all.fa.gz	ftp://ftp.ensembl.org/pub/current_fasta/anolis_carolinensis/pep/
Gallus gallus	CHICK	Chicken	Vertebrata/Amniota	Ensembl	2009-11-06	rel 56		22194	Gallus_gallus.WASHUC2.56.pep.all.fa.gz	ftp://ftp.ensembl.org/pub/current_fasta/gallus_gallus/pep/
Ornithorhynchus anatinus	ORNAN	Duckbill platypus	Vertebrata/Mammalia	Ensembl	2009-11-06	rel 56		26836	Ornithorhynchus_anatinus.OANA5.56.pep.all.fa.gz	ftp://ftp.ensembl.org/pub/current_fasta/ornithorhynchus_anatinus/pep/
Canis familiaris	CANFA	Dog	Vertebrata/Mammalia	Ensembl	2009-11-06	rel 56		25559	Canis_familiaris.BROADD2.56.pep.all.fa.gz	ftp://ftp.ensembl.org/pub/current_fasta/canis_familiaris/pep/
Pan troglodytes	PANTR	Chimpanzee	Vertebrata/Mammalia	Ensembl	2009-11-06	rel 56		34142	Pan_troglodytes.CHIMP2.1.56.pep.all.fa.gz	ftp://ftp.ensembl.org/pub/current_pan_troglodytes/data/fasta/pep/
Homo sapiens	HUMAN	Human	Vertebrata/Mammalia	Ensembl	2009-11-06	rel 56		77748	Homo_sapiens.GRCh37.56.pep.all.fa.gz	ftp://ftp.ensembl.org/pub/current_fasta/homo_sapiens/pep/
Mus musculus	MOUSE	Mouse	Vertebrata/Mammalia	Ensembl	2009-11-06	rel 56		40732	Mus_musculus.NCBIM37.56.pep.all.fa.gz	ftp://ftp.ensembl.org/pub/current_fasta/mus_musculus/pep/
Rattus norvegicus	RAT	Rat	Vertebrata/Mammalia	Ensembl	2009-11-06	rel 56		32971	Rattus_norvegicus.RGSC3.4.56.pep.all.fa.gz	ftp://ftp.ensembl.org/pub/current_fasta/rattus_norvegicus/pep/
Choanoflagellates
Monosiga brevicollis	MONBE	Choanoflagellate	Choanoflagellida	JGI	2007-07-12	1	v.1.0 (July 2006)	9196	Monbr1_best_proteins.fasta	http://genome.jgi-psf.org/Monbr1/Monbr1.home.html
Fungi
Encephalitozoon cuniculi	ENCCU	Microsporidian parasite	Microsporidia	Genoscope	2008-01-29	(7/24/2007)		1996	11 files for 11 chromosomes	ftp://ftp.ncbi.nlm.nih.gov/genomes/Fungi/Encephalitozoon_cuniculi/
Phycomyces blakesleeanus	PHYBL		Mucoromycotina (Zygomycota)	JGI	2007-08-28	1	v.1.0 (September 2006)	14792	Phybl1_best_proteins.fasta	http://genome.jgi-psf.org/Phybl1/Phybl1.download.ftp.html
Rhizopus oryzae	RHIOR		Mucoromycotina (Zygomycota)	Broad Institute of Harvard and MIT	2007-11-02	3 (04/21/2006)		17467	rhizopus_oryzae_3_proteins.fasta	http://www.broad.mit.edu/annotation/genome/rhizopus_oryzae/Downloads.html
Schizosaccharomyces japonicus	SCHJP	Fission yeast	Ascomycota/Taphrinomycotina	Broad Institute of Harvard and MIT	2007-07-14	V.1 2/20/2007		5167	schizosaccharomyces_japonicus_1_proteins.fasta	http://www.broad.mit.edu/annotation/genome/schizosaccharomyces_japonicus/Downloads.html
Schizosaccharomyces pombe	SCHPO	Fission yeast	Ascomycota/Taphrinomycotina	Sanger	2007-07-16	v 19 07/09/2007		5004	pompep.fasta	ftp://ftp.sanger.ac.uk/pub/yeast/pombe/Protein_data/pompep
Saccharomyces cerevisiae	YEAST	Baker's yeast	Ascomycota/Saccharomycotina	Stanford University	2007-07-16	38844		11081	yeast_nrpep.fasta	ftp://genome-ftp.stanford.edu/pub/yeast/sequence/GenBank
Saccharomyces castellii	SACCA	Yeast	Ascomycota/Saccharomycotina	Washington University	2008-01-08	(10/4/2003)		4677	orf_trans.fasta.gz	ftp://genome-ftp.stanford.edu/pub/yeast/sequence/fungal_genomes/S_castellii/WashU/orf_protein/
Yarrowia lipolytica	YARLI		Ascomycota/Saccharomycotina	Génolevures	2007-11-01	GL2: 2 (2006/05/22)		6436	Yali-GL2r2.aa	http://cbi.labri.u-bordeaux.fr/Genolevures/download/YALI_annot.php
Aspergillus flavus	ASPFL		Ascomycota/Eurotiales	BROAD	2008-01-02	2		12587		http://www.broad.mit.edu/annotation/genome/aspergillus_group/MultiDownloads.html
Aspergillus niger	ASPNG	Black mold	Ascomycota/Eurotiales	BROAD	2008-01-02	1		8592		http://www.broad.mit.edu/annotation/genome/aspergillus_group/MultiDownloads.html
Neosartorya fischeri	NEOFI		Ascomycota/Eurotiales	BROAD	2008-01-02	1		10403		http://www.broad.mit.edu/annotation/genome/aspergillus_group/MultiDownloads.html
Emericella nidulans	EMENI		Ascomycota/Eurotiales	BROAD	2007-07-14	V.1 06/19/2006		10701	aspergillus_nidulans_1_proteins.fasta	http://www.broad.mit.edu/annotation/genome/aspergillus_group/MultiHome.html
Uncinocarpus reesii	UNCRE		Ascomycota/Onygenales	BROAD	2008-01-02	2 (05/12/2006)		7798	uncinocarpus_reesii_2_proteins.fasta.gz	http://www.broad.mit.edu/annotation/genome/uncinocarpus_reesii/Downloads.html
Coccidioides immitis RS	COCIM	Valley fever fungus	Ascomycota/Onygenales	BROAD	2008-01-02	2		10457		http://www.broad.mit.edu/annotation/genome/coccidioides_group/MultiDownloads.html
Chaetomium globosum	CHAGB	Soil fungus	Ascomycota/Sordariomycetes	BROAD	2007-11-07	1 (04/26/2006)		11124	chaetomium_globosum_1_proteins.fasta	http://www.broad.mit.edu/annotation/genome/chaetomium_globosum/Downloads.html
Gibberella zeae	GIBZE	Wheat head blight fungus	Ascomycota/Sordariomycetes	BROAD	2007-11-07	3		13321		http://www.broad.mit.edu/annotation/genome/fusarium_group/MultiDownloads.html
Magnaporthe grisea	MAGGR	Rice blast fungus	Ascomycota/Sordariomycetes	BROAD	2007-11-07	5 (05/07/2007)		12832	magnaporthe_grisea_5_proteins.fasta	http://www.broad.mit.edu/annotation/genome/magnaporthe_grisea/Downloads.html
Neurospora crassa	NEUCR		Ascomycota/Sordariomycetes	BROAD	2007-07-14	V.3 a. 7 05/07/2007		9822	neurospora_crassa_7_proteins.fasta	http://www.broad.mit.edu/annotation/genome/neurospora/Downloads.html
Trichoderma virens	TRIVE		Ascomycota/Sordariomycetes	JGI	2008-01-01	1	v 1.0	11643	proteins.FM3_Trive1.fasta.gz	http://genome.jgi-psf.org/Trive1/Trive1.download.ftp.html
Thielavia terrestris	THITE		Ascomycota/Sordariomycetes	JGI	2009-11-27	1	v. 1.0 (September 2009)	9815	Thite1_GeneModels_FilteredModels2_aa.fasta	http://genome.jgi-psf.org/Thite1/Thite1.download.ftp.html
Phaeosphaeria nodorum	PHANO	Glume blotch fungus	Ascomycota/Dothideomycetes	Broad Institute of Harvard and MIT	2007-11-01	1 (3/14/2006)		16597	stagonospora_nodorum_1_proteins.fasta	http://www.broad.mit.edu/annotation/genome/stagonospora_nodorum/Downloads.html
Mycosphaerella fijiensis	MYCFI		Ascomycota/Dothideomycetes	JGI	2007-11-01	1	v.1.0 (November 2006)	10327	FilteredModelsv1.0.aa.fasta	http://genome.jgi-psf.org/Mycfi1/Mycfi1.download.ftp.html
Mycosphaerella graminicola	MYCGR		Ascomycota/Dothideomycetes	JGI	2007-11-01	1	v.1.0 (Nov 2005)	11395	proteins.FilteredModels1.fasta	http://genome.jgi-psf.org/Mycgr1/Mycgr1.download.ftp.html
Pyrenophora tritici-repentis	PYRTR		Ascomycota/Dothideomycetes	Broad Institute of Harvard and MIT	2008-05-07	1		12169	pyrenophora_tritici-repentis_1_proteins.fasta.zip	http://www.broad.mit.edu/annotation/genome/pyrenophora_tritici_repentis.3/MultiDownloads.html
Cochliobolus heterostrophus C5	COCHE		Ascomycota/Dothideomycetes	JGI	2008-07-01	1	v1.0 (December 2007	9633	CocheC5_1_GeneModels_FilteredModels1_aa.fasta.gz	http://genome.jgi-psf.org/CocheC5_1/CocheC5_1.download.ftp.html
Coprinus cinereus	COPCI	Inky cap fungus	Basidiomycota/Homobasidiomycetes	Broad Institute of Harvard and MIT	2007-11-01	1 (05/04/2006)		13544	coprinus_cinereus_1_proteins.fasta	http://www.broad.mit.edu/annotation/genome/coprinus_cinereus/Downloads.html
Laccaria bicolor	LACBI	Bicoloured deceiver	Basidiomycota/Homobasidiomycetes	JGI	2007-07-12	1	v.1.0 (March 2005)	20614	LACBI_BestModelsv1.aa.fasta	http://genome.jgi-psf.org/Lacbi1/Lacbi1.home.html
Postia placenta	POSPL		Basidiomycota/Homobasidiomycetes	JGI	2007-11-01	1	v.1.0 (September 2006)	17173	Pospl1_FilteredModels2_proteins.fasta	http://genome.jgi-psf.org/Pospl1/Pospl1.download.ftp.html
Cryptococcus neoformans A	CRYNE		Basidiomycota/Tremellomycetes	Broad Institute of Harvard and MIT	2007-11-02	1 (04/26/2006)		7302	cryptococcus_neoformans_1_proteins.fasta	http://www.broad.mit.edu/annotation/genome/cryptococcus_neoformans/Downloads.html
Tremella mesenterica	TREME	Jelly fungus	Basidiomycota/Tremellomycetes	JGI	2009-11-27	1	v.1.0 (June 2009)	8313	Treme1_best_proteins.fasta	http://genome.jgi-psf.org/Treme1/Treme1.download.ftp.html
Sporobolomyces roseus	SPORO		Basidiomycota/Pucciniomycotina	JGI	2007-08-21	1	v.1.0 (Apr 2006)	5536	Sroseus.FilteredModels1.aa.fasta	http://genome.jgi-psf.org/Sporo1/Sporo1.home.html
Melampsora laricis-populina	MELLP		Basidiomycota/Pucciniomycotina	JGI	2008-11-17	v1.0	v.1.0 (November 2007)	16694	Mlaricis_populina.FilteredModels3.aa.fasta.gz	http://genome.jgi-psf.org/Mellp1/Mellp1.download.ftp.html
Puccinia graminis	PUCGR	Black stem rust fungus	Basidiomycota/Pucciniomycotina	Broad Institute of Harvard and MIT	2008-01-02	2 (06/06/2007)		20567	puccinia_graminis_f._sp._tritici_2_proteins.fasta.gz	http://www.broad.mit.edu/annotation/genome/puccinia_graminis/Downloads.html
Ustilago maydis	USTMA	Smut fungus	Basidiomycota/Ustilaginomycotina	Broad Institute of Harvard and MIT	2007-11-02	1 (04/26/2006)		6522	ustilago_maydis_1_proteins.fasta	http://www.broad.mit.edu/annotation/genome/ustilago_maydis/Downloads.html
Amoebozoa
Dictyostelium discoideum	DICDI	Slime mold	Mycetozoa	dictyBase/HGSC at Baylor College of Medicine	2007-07-29	39278.1		13522	dicty_primary_protein	http://dictybase.org/db/cgi-bin/dictyBase/download/blast_databases.pl
Dictyostelium purpureum QSDP1	DICPU	Slime mold	Mycetozoa	JGI	2008-09-19	1.0	v1.0 (August 18 2008)	12410	Dicpu1_best_proteins.fasta.gz	http://genome.jgi-psf.org/Dicpu1/Dicpu1.download.ftp.html
Entamoeba histolytica	ENTHI		Entamoebidae	TIGR	2007-11-07	(12/22/2004)		9772	EHA1.pep	ftp://ftp.tigr.org/pub/data/Eukaryotic_Projects/e_histolytica/whole_genome_sequencing/EHA1.pep
Archaeplastida
Physcomitrella patens ssp patens	PHYPA	Moss	Viridiplantae/Embryophyta	JGI	2007-09-22	1.1	v.1.1 (March 2007)	35938	proteins.Phypa1_1.FilteredModels3.fasta	http://genome.jgi-psf.org/Phypa1_1/Phypa1_1.download.ftp.html
Selaginella moellendorffii	SELMO	Spikemoss	Viridiplantae/Embryophyta	JGI	2007-12-21	1	v1.0 (March 2007)	22285	Selmo1_GeneModels_FilteredModels3_aa	http://genome.jgi-psf.org/Selmo1/Selmo1.download.ftp.html
Arabidopsis thaliana	ARATH	Mouse-ear cress	Viridiplantae/Embryophyta	TAIR	2007-07-14	TAIR7		31921	TAIR7_pep_20070425	ftp://ftp.arabidopsis.org/home/tair/Genes/TAIR7_genome_release/TAIR7_blastsets
Arabidopsis lyrata	ARALY	Lyre-leaved rock-cress	Viridiplantae/Embryophyta	JGI	2008-10-03	v1.0	v1.0 (April 7, 2008)	32670	Araly1_GeneModels_FilteredModels6_aa.fasta	http://genome.jgi-psf.org/Araly1/Araly1.download.ftp.html
Vitis vinifera	VITVI	Grape	Viridiplantae/Embryophyta	Genoscope	2007-11-23	v1	(06-Sep-2007)	30434	Vitis_vinifera_peptide_v1.fa	http://www.genoscope.cns.fr/externe/English/Projets/Projet_ML/data/annotation/
Populus trichocarpa	POPTR	Western balsam poplar	Viridiplantae/Embryophyta	JGI	2007-02-10	1.1	v1.0 (June 2004)	45555	proteins.Poptr1_1.JamboreeModels.fasta	http://genome.jgi-psf.org/Poptr1_1/Poptr1_1.download.ftp.html
Oryza sativa	ORYSA	Rice	Viridiplantae/Embryophyta	TIGR	2007-07-14	Release 5		66710	osa_chr1_12_tigr.fasta	http://www.tigr.org/tdb/e2k1/osa1/data_download.shtml
Sorghum bicolor	SORBI	Sorghum	Viridiplantae/Embryophyta	JGI	2008-04-21	1.0	v1.0 (March 2007)	35899	Sorbi1_GeneModels_FilteredModels6_aa.fasta.gz	http://genome.jgi-psf.org/Sorbi1/Sorbi1.download.ftp.html
Glycine max	SOYBN	Soybean	Viridiplantae/Embryophyta	JGI	2009-11-09	1.0	(12/17/2008)	75778	Glyma1.pep.fa.gz	ftp://ftp.jgi-psf.org/pub/JGI_data/Glycine_max/Glyma1/annotation/
Ostreococcus tauri	OSTTA		Chlorophyta/Prasinophyceae	JGI	2007-09-22	2		7725	O.tauri.FM.aa.fasta	http://genome.jgi-psf.org/Ostta4/Ostta4.download.ftp.html
Ostreococcus sp. RCC809	OSTRC		Chlorophyta/Prasinophyceae	JGI	2008-08-14	1	v.1.0 (August 2008)	7773	OstRCC809.FM1.aa.fasta.gz	http://genome.jgi-psf.org/OstRCC809_1/OstRCC809_1.info.html
Micromonas pusilla CCMP1545	MICPU		Chlorophyta/Prasinophyceae	JGI	2008-03-07	2	v2.0(Feb, 2008)	10575	MicromonasCCMP1545.FrozenGeneCatalog_20080206.aa.fasta.gzhttp://genome.jgi-psf.org/MicpuC2/MicpuC2.download.ftp.html
Micromonas strain RCC299	MIC99		Chlorophyta/Prasinophyceae	JGI	2008-03-07	2	v2.0 (Feb 2008)	10056	MicromonasRCC299.FrozenGeneCatalog_20080206.aa.fasta.gz	http://genome.jgi-psf.org/MicpuN2/MicpuN2.download.ftp.html
Chlamydomonas reinhardtii	CHLRE		Chlorophyta/Chlorophyceae	JGI	2007-07-12	3		15143	Chlre3_1.GeneCatalogProteins.6JUL06.fasta	http://genome.jgi-psf.org/Chlre3/Chlre3.home.html
Volvox carteri f. nagariensis	VOLCA		Chlorophyta/Chlorophyceae	JGI	2007-07-12	1	v.1.0 (March 2007)	15544	VOLCA.proteins.FilteredModels2.fasta.gz	http://genome.jgi-psf.org/Volca1/Volca1.home.html
Chlorella sp. NC64A	CHLSP		Chlorophyta/Trebouxiophyceae	JGI	2008-06-15	1	1.0 (June 13, 2008)	9791	Chlorella_NC64A.best_proteins.fasta.gz	http://genome.jgi-psf.org/ChlNC64A_1/ChlNC64A_1.download.ftp.html
Cyanidioschyzon merolae	CYAME	Red alga	Rhodophyta	National Institute of Genetics, Japan	2008-01-08	(17-Sep-2005)		5014	cds.fasta	http://merolae.biol.s.u-tokyo.ac.jp/download/
Chromalveolates
Phaeodactylum tricornutum	PHATR		stramenopiles/Bacillariophyta (diatoms)	JGI	2007-07-12	2	v.2.0 (August 2006)	10025	Phatr2_geneModels_FilteredModels2_aa.fasta	http://genome.jgi-psf.org/Phatr2/Phatr2.home.html
Thalassiosira pseudonana	THAPS		stramenopiles/Bacillariophyta (diatoms)	JGI	2007-07-30	3	v3.0 (August 2006)	11390	Thaps3_geneModels_FilteredModels2_aa.fasta	http://genome.jgi-psf.org/Thaps3/Thaps3.download.ftp.html
Fragilariopsis cylindrus	FRACY		stramenopiles/Bacillariophyta (diatoms)	JGI	2009-11-27	1	(September 30 2009)	27137	Fracy1_GeneModels_FilteredModels1_aa.fasta	http://genome.jgi-psf.org/Fracy1/Fracy1.download.ftp.html
Aureococcus anophagefferens	AURAN		stramenopiles/Pelagophyceae	JGI	2007-01-10	1	v.1.0 (June 2007)	11501	proteins.Auran1_FilteredModels3.fasta	http://genome.jgi-psf.org/Auran1/Auran1.download.ftp.html
Phytophthora sojae	PHYSO	Root and stem rot agent	stramenopiles/Oomycetes (water molds)	JGI	2007-02-10	1.1	v1.0 (April 2004)	19027	proteins.FM_Physo1_1.fasta	http://genome.jgi-psf.org/Physo1_1/Physo1_1.download.ftp.html
Phytophthora infestans	PHYIN	Late blight agent	stramenopiles/Oomycetes (water molds)	Broad Institute of Harvard and MIT	2008-01-14	1		22658	phytophthora_infestans_1_proteins.fasta.gz	http://www.broad.mit.edu/annotation/genome/phytophthora_infestans/Downloads.html
Tetrahymena thermophila	TETTH		Alveolata/Ciliophora	TIGR	2007-07-14	8313006		27769	TTA1_08302006.pep	ftp://ftp.tigr.org/pub/data/Eukaryotic_Projects/t_thermophila/annotation_dbs/interim_annotation_release_08313006/TTA1_08302006.pep
Paramecium tetraurelia	PARTE		Alveolata/Ciliophora	Genoscope	2007-07-31	v1		39642	Paramecium_peptide_v1.fa	http://www.genoscope.cns.fr/externe/Francais/Projets/Projet_FN/data/annotation/
Cryptosporidium hominis TU502	CRYHO		Alveolata/Apicomplexa/Coccidia	NIH/NIAID/ApiDB	2007-11-07	rel 3.0 (11-May-2007)		3886	ChominisAnnotatedProtein.fsa	http://apidb.org/common/downloads/release3.0/CryptoPlasmoToxo_downloads/ChominisProteins/
Cryptosporidium parvum IOWA	CRYPV		Alveolata/Apicomplexa/Coccidia	NIH/NIAID/ApiDB	2007-11-07	rel 3.0 (11-May-2007)		3805	CparvumAnnotatedProtein.fsa	http://apidb.org/common/downloads/release3.0/CryptoPlasmoToxo_downloads/CparvumProteins/
Toxoplasma gondii ME49	TOXGO		Alveolata/Apicomplexa/Coccidia	NIH/NIAID/ApiDB	2007-11-07	rel 3.0 4-2 (11-May-2007)		7793	TgondiiAnnotatedProteins_toxoDB-4.2.fasta	http://apidb.org/common/downloads/release3.0/CryptoPlasmoToxo_downloads/TgondiiProteins/
Plasmodium falciparum 3D7	PLAFA	Malaria parasite	Alveolata/Apicomplexa/Aconoidasida	NIH/NIAID/ApiDB	2007-11-07	rel 3.0 5-3 (11-May-2007)		5484	PfalciparumAnnotatedProteins_plasmoDB-5.3.fasta	http://apidb.org/common/downloads/release3.0/CryptoPlasmoToxo_downloads/PfalciparumProteins/
Plasmodium yoelii yoelii	PLAYO		Alveolata/Apicomplexa/Aconoidasida	TIGR	2008-01-29	(7/23/2004)		7861	PYA1.pep	ftp://ftp.tigr.org/pub/data/Eukaryotic_Projects/p_yoelii/annotation_dbs/
Theileria parva Muguga	THEPA	East coast fever parasite	Alveolata/Apicomplexa/Aconoidasida	TIGR/ILRI	2008-01-29	(7/25/2007)		2223	3 files	ftp://ftp.ncbi.nlm.nih.gov/genomes/Protozoa/Theileria_parva/
Theileria annulata Ankara C9	THEAN		Alveolata/Apicomplexa/Aconoidasida	Sanger	2008-08-12	7/15/2005		3795	TANN.GeneDB.pep	ftp://ftp.sanger.ac.uk/pub/pathogens/T_annulata/
Emiliania huxleyi CCMP1516	EMIHU		Haptophyta	JGI	2008-04-29	V 1.0	v.1.0 (3 November 2006)	39125	Emihu1_best_proteins.fasta.gz	http://genome.jgi-psf.org/Emihu1/Emihu1.download.ftp.html
Excavata
Trypanosoma brucei	TRYBB	Sleeping sickness agent	Euglenozoa/Kinetoplastida	TIGR	2007-11-07	(7/24/2005)		8758	TBA1.pep	ftp://ftp.tigr.org/pub/data/Eukaryotic_Projects/t_brucei/annotation_dbs/
Leishmania major Friedlin	LEIMA		Euglenozoa/Kinetoplastida	Sanger	2007-11-08	(5/11/2006)		8302	GeneDB_Protein_database_110506	ftp://ftp.sanger.ac.uk/pub/databases/L.major_sequences/LEISHPEP/
Giardia lamblia	GIALA	Giardiasis agent	Metamonada/Diplomonadida	MBL/GiardiaDB	2007-11-07	1.0 (21-Sep-2007)		6500	GlambliaAnnotatedProteins_GiardiaDB-1.0.fasta	http://www.giardiadb.org/common/downloads/release1.0/
Trichomonas vaginalis G3	TRIVA		Metamonada/Parabasalidea	TrichDB	2008-08-12	1.0 (22-Aug-2007)		59672	TvaginalisAnnotatedProteins_TrichDB-1.0.fasta	http://trichdb.org/common/downloads/release1.0/
Naegleria gruberi	NAEGR	Amoeba	Heterolobosea	JGI	2007-07-12	1	v.1.0 (August 2006)	15753	Naegr1_best_poroteins.fasta	http://genome.jgi-psf.org/Naegr1/Naegr1.home.html
Bacteria
Eubacterium rectale ATCC 33656	EUBR3		Firmicutes	Washington University	2010-02-01		6/6/2009	3626	CP001107.faa	ftp://ftp.ncbi.nih.gov/genbank/genomes/Bacteria/Eubacterium_rectale_ATCC_33656/
Bacteroides thetaiotaomicron VPI-5482	BACTN		Bacteroidetes	Washington University	2007-12-30		12/4/2007	4778	AE015928.faa	ftp://ftp.ncbi.nih.gov/genbank/genomes/Bacteria/Bacteroides_thetaiotaomicron_VPI-5482/
