# Supplementary material for: Strong functional patterns in the evolution of eukaryotic genomes revealed by the reconstruction of ancestral protein domain repertoires
Source: Genome Biol. 2011 Jan 17;12(1):R4. doi: 10.1186/gb-2011-12-1-r4 (PMC3091302; doi:10.1186/gb-2011-12-1-r4)
Supplement: Additional file 2 — Table of Pfam domain counts in extant species. Summary of conditions used: protein predictions as listed in Additional file 1, domain models from Pfam 24.0, analyzed with HMMER 3.0b2, Pfam 'gathering' cutoffs. [file gb-2011-12-1-r4-S2.xls]

## Sheet: supplementary_table_2
GENOME	DOMAIN COUNT
Homo sapiens	4239
Pan troglodytes	4200
Mus musculus	4227
Rattus norvegicus	4139
Canis familiaris	4150
Ornithorhynchus anatinus	3657
Gallus gallus	3821
Taeniopygia guttata	3780
Anolis carolinensis	3892
Xenopus tropicalis	4019
Gasterosteus aculeatus	3936
Oryzias latipes	3859
Takifugu rubripes	3927
Tetraodon nigroviridis	3851
Danio rerio	3950
Ciona intestinalis	2961
Ciona savignyi	2929
Oikopleura dioica	2711
Branchiostoma floridae	3804
Strongylocentrotus purpuratus	3616
Aedes aegypti	3251
Anopheles gambiae	3264
Drosophila melanogaster	3396
Drosophila pseudoobscura pseudoobscura	3243
Bombyx mori	2876
Apis mellifera	3406
Nasonia vitripennis	3066
Acyrthosiphon pisum	3065
Tribolium castaneum	3370
Daphnia pulex	3434
Caenorhabditis elegans	3152
Caenorhabditis briggsae	3128
Pristionchus pacificus	2838
Brugia malayi	2817
Capitella teleta	3994
Helobdella robusta	3209
Lottia gigantea	3613
Schistosoma mansoni	2857
Nematostella vectensis	3731
Hydra magnipapillata	3228
Trichoplax adhaerens	3142
Monosiga brevicollis	2687
Trichoderma virens	3035
Gibberella zeae	3078
Magnaporthe grisea	2993
Chaetomium globosum	2885
Thielavia terrestris	2939
Neurospora crassa	2981
Pyrenophora tritici-repentis (strain Pt-1C-BFP)	3020
Cochliobolus heterostrophus	2910
Phaeosphaeria nodorum	3069
Mycosphaerella fijjiensis	2844
Mycosphaerella graminicola	2917
Neosartorya fischeri (strain ATCC 1020 / DSM 3700 / FGSC A1164 / NRRL 181)	3055
Emericella nidulans	2995
Aspergillus flavus	3041
Aspergillus niger	2364
Coccidioides immitis	2860
Uncinocarpus reesii (strain UAMH 1704)	2766
Saccharomyces cerevisiae	2583
Saccharomyces castellii	2307
Yarrowia lipolytica	2641
Schizosaccharomyces pombe	2574
Schizosaccharomyces japonicus	2411
Coprinopsis cinerea	2764
Laccaria bicolor	2804
Postia placenta	2656
Cryptococcus neoformans	2646
Tremella mesenterica	2554
Puccinia graminis	2483
Melampsora laricis-populina	2574
Sporobolomyces roseus	2342
Ustilago maydis	2664
Phycomyces blakesleeanus	2798
Rhizopus oryzae	2686
Encephalitozoon cuniculi	901
Dictyostelium discoideum	2767
Dictyostelium purpureum	2683
Entamoeba histolytica	1446
Populus trichocarpa	3790
Manihot esculenta	3324
Glycine max	3322
Cucumis sativus	3264
Arabidopsis thaliana	3357
Arabidopsis lyrata	3305
Vitis vinifera	3288
Mimulus guttatus	3278
Oryza sativa	3298
Sorghum bicolor	3316
Selaginella mollis	3181
Physcomitrella patens	3392
Ostreococcus tauri	2429
Ostreococcus sp. RCC809	2498
Micropteropus pusillus	2679
Micromonas RCC299	2774
Chlamydomonas reinhardtii	2698
Volvox carteri	2825
Chlorella sp. NC64A	2802
Cyanidioschyzon merolae	2143
Plasmodium falciparum	1633
Plasmodium yoelii yoelii	1536
Theileria parva	862
Theileria annulata	1337
Cryptosporidium hominis	1238
Cryptosporidium parvum	1376
Toxoplasma gondii	1870
Tetrahymena thermophila	2192
Paramecium tetraurelia	2080
Phaeodactylum tricornutum	2438
Fragilariopsis cylindrus	2629
Thalassiosira pseudonana	2440
Aureococcus anophagefferens	2255
Phytophthora infestans	2763
Phytophthora sojae	2655
Emiliania huxleyi	2878
Leishmania major	1797
Trypanosoma brucei brucei	1760
Naegleria gruberi	2485
Giardia lamblia	1004
Trichomonas vaginalis	1713
LECA	4455
Unikonta	4533
Opisthokonta	4648
Metazoa_Choanoflagellata	4422
Metazoa	4536
Bilateria_Cnidaria	4697
Bilateria	4764
Deuterostomia	4395
Chordata	4417
Urochordata_Vertebrata	4340
Vertebrata	4482
Tetrapoda	4461
Amniota	4270
Mammalia	4257
Eutheria	4280
Euarchontoglires	4283
Primates	4257
Rodentia	4254
Diapsida	4130
Neognathae	3931
Teleostei	4162
Euteleostei	4107
Smegmamorpha	4054
Tetraodontiformes	4023
Urochordata	3505
Ascidiacea	3280
Protostomia	4526
Ecdysozoa	4055
Arthropoda	3943
Insecta	3808
Neoptera	3786
Endopterygota	3740
Lepidoptera_Diptera	3576
Diptera	3524
Culicoidea	3399
Muscomorpha	3416
Hymenoptera	3522
Nematoda	3306
nematode Clade V	3263
Caenorhabditis	3197
Lophotrochozoa	4219
Annelida_Mollusca	4180
Annelida	4042
Cnidaria	3915
Fungi	3657
Dikarya_Mucoromycotina	3712
Dikarya	3668
Ascomycota	3597
Pezizomycotina	3511
Sordariomycetes_Dothideomycetes_Eurotiales	3502
Sordariomycetes_Dothideomycetes	3446
Sordariomycetes	3342
Magnaporthales_Hypocreales	3267
Hypocreales	3209
Sordariales	3152
Chaetomiaceae	3071
Dothideomycetes	3274
Pleosporales	3182
Pleosporaceae	3115
Mycosphaerella	3065
Eurotiales	3238
Neosartorya_Emericella	3148
Aspergillus	3133
Onygenales	2947
Saccharomycotina_Taphrinomycotina	2967
Saccharomycotina	2820
Saccharomycetaceae	2589
Taphrinomycotina	2612
Basidiomycota	3264
Pucciniomycotina_Agaricomycotina	3217
Agaricomycotina	3122
Homobasidiomycetes	3033
Agaricales	2959
Tremellomycetes	2744
Pucciniomycotina	2874
Pucciniomycetes	2717
Mucoromycotina	2969
Amoebozoa	2939
Dictyostelium	2844
Bikonta	4493
Corticata	4556
Archaeplastida	4203
Viridiplantae	4221
Embryophyta	3960
Tracheophyta	3884
Magnoliophyta	3839
core eudicotyledons	3810
Rosids_Vitaceae	3802
rosids	3794
fabids	3759
Malpighiales	3721
Fabales_Cucurbitales	3382
Arabidopsis	3369
Poales	3383
Chlorophyta	3580
Prasinophyceae	3068
Ostreococcus	2630
Micromonas	2939
Trebouxiophyceae_Chlorophyceae	3260
Chlorophyceae	3015
Chromalveolate	4009
Heterokonta_Alveolata	3881
Alveolata	2819
Apicomplexa	2226
Aconoidasida	1826
Plasmodium	1715
Theileria	1367
Coccidia	2031
Cryptosporidium	1394
Ciliophora	2360
Heterokonta	3590
Pelagophyceae_Bacillariophyta	3156
Bacillariophyta	2940
Bacillariophycidae	2792
Oomycetes	2871
Excavata	3008
Kinetoplastida_Heterolobosea	2771
Kinetoplastida	1918
Metamonada	1826
