# Supplementary material for: Strong functional patterns in the evolution of eukaryotic genomes revealed by the reconstruction of ancestral protein domain repertoires
Source: Genome Biol. 2011 Jan 17;12(1):R4. doi: 10.1186/gb-2011-12-1-r4 (PMC3091302; doi:10.1186/gb-2011-12-1-r4)
Supplement: Additional file 4 — Domain gains and losses during eukaryote evolution. phyloXML [70] formatted file, which was used to create Figure 2 and Additional file 3, viewable with Archaeopteryx software [71]. Summary of conditions used: protein predictions as listed in Additional file 1, domain models from Pfam 24.0, analyzed with HMMER 3.0b2, Pfam 'gathering' cutoffs. [file gb-2011-12-1-r4-S4.zip]

Archive with 1 entries (1 files):
- Additional_File_4.xml
