# Supplementary material for: Strong functional patterns in the evolution of eukaryotic genomes revealed by the reconstruction of ancestral protein domain repertoires
Source: Genome Biol. 2011 Jan 17;12(1):R4. doi: 10.1186/gb-2011-12-1-r4 (PMC3091302; doi:10.1186/gb-2011-12-1-r4)
Supplement: Additional file 4 — Domain gains and losses during eukaryote evolution. phyloXML [70] formatted file, which was used to create Figure 2 and Additional file 3, viewable with Archaeopteryx software [71]. Summary of conditions used: protein predictions as listed in Additional file 1, domain models from Pfam 24.0, analyzed with HMMER 3.0b2, Pfam 'gathering' cutoffs. [file gb-2011-12-1-r4-S4.zip › Additional_File_4.xml]

<?xml version="1.0" encoding="UTF-8"?>
<phyloxml xmlns:xsi="http://www.w3.org/2001/XMLSchema-instance" xsi:schemaLocation="http://www.phyloxml.org http://www.phyloxml.org/1.10/phyloxml.xsd" xmlns="http://www.phyloxml.org">
<phylogeny rooted="true" rerootable="false">
  <name>dollo_on_domains__114_modern/modern_tol_100</name>
  <description>[Method: Dollo parsimony on domain presence/absence] [Date: 2009/12/01 16:23:19] [Cost: 73363] [Gains: 3094] [Losses: 70269] [Unchanged: 1634812] [Parameters: E-value: 0.1, Cutoff-scores-file: Pfam_240_GA1, Max-overlap: 0, Engulfing-overlaps: not-allowed, Ignore-dufs: false, DC type (if applicable): BASIC]</description>
  <confidence type="parsimony">73363.0</confidence>
  <clade>
    <taxonomy>
      <id provider="uniprot">2759</id>
      <scientific_name>Eukaryota</scientific_name>
      <rank>superkingdom</rank>
    </taxonomy>
    <binary_characters type="parsimony inferred" gained_count="0" lost_count="0" present_count="4431">
      <present>
        <bc>1-cysPrx_C</bc>
        <bc>14-3-3</bc>
        <bc>2-Hacid_dh</bc>
        <bc>2-Hacid_dh_C</bc>
        <bc>2-oxoacid_dh</bc>
        <bc>2CSK_N</bc>
        <bc>2OG-FeII_Oxy</bc>
        <bc>3-HAO</bc>
        <bc>3-PAP</bc>
        <bc>3-dmu-9_3-mt</bc>
        <bc>3Beta_HSD</bc>
        <bc>3HCDH</bc>
        <bc>3HCDH_N</bc>
        <bc>3_5_exonuc</bc>
        <bc>4F5</bc>
        <bc>4HBT</bc>
        <bc>5-FTHF_cyc-lig</bc>
        <bc>5_3_exonuc</bc>
        <bc>5_3_exonuc_N</bc>
        <bc>5_nucleotid</bc>
        <bc>5_nucleotid_C</bc>
        <bc>60KD_IMP</bc>
        <bc>6PF2K</bc>
        <bc>6PGD</bc>
        <bc>7TMR-DISM_7TM</bc>
        <bc>7TM_GPCR_Srsx</bc>
        <bc>7TM_GPCR_Srv</bc>
        <bc>7tm_1</bc>
        <bc>7tm_2</bc>
        <bc>7tm_3</bc>
        <bc>A2M</bc>
        <bc>A2M_N</bc>
        <bc>A2M_N_2</bc>
        <bc>A2M_comp</bc>
        <bc>A2M_recep</bc>
        <bc>AAA</bc>
        <bc>AAA-ATPase_like</bc>
        <bc>AAA_2</bc>
        <bc>AAA_3</bc>
        <bc>AAA_4</bc>
        <bc>AAA_5</bc>
        <bc>AAL_decarboxy</bc>
        <bc>AAR2</bc>
        <bc>AARP2CN</bc>
        <bc>AAT</bc>
        <bc>AATase</bc>
        <bc>AA_kinase</bc>
        <bc>AA_permease</bc>
        <bc>ABA_GPCR</bc>
        <bc>ABC1</bc>
        <bc>ABC2_membrane</bc>
        <bc>ABC_ATPase</bc>
        <bc>ABC_membrane</bc>
        <bc>ABC_membrane_2</bc>
        <bc>ABC_tran</bc>
        <bc>ABC_transp_aux</bc>
        <bc>ABM</bc>
        <bc>ACBP</bc>
        <bc>ACCA</bc>
        <bc>ACC_central</bc>
        <bc>ACOX</bc>
        <bc>ACPS</bc>
        <bc>ACP_syn_III</bc>
        <bc>ACP_syn_III_C</bc>
        <bc>ACR_tran</bc>
        <bc>ACT</bc>
        <bc>AD</bc>
        <bc>ADC</bc>
        <bc>ADH_N</bc>
        <bc>ADH_zinc_N</bc>
        <bc>ADIP</bc>
        <bc>ADK</bc>
        <bc>ADK_lid</bc>
        <bc>ADP_PFK_GK</bc>
        <bc>ADP_ribosyl_GH</bc>
        <bc>ADSL_C</bc>
        <bc>AFG1_ATPase</bc>
        <bc>AHS1</bc>
        <bc>AHS2</bc>
        <bc>AHSA1</bc>
        <bc>AICARFT_IMPCHas</bc>
        <bc>AIG1</bc>
        <bc>AIG2</bc>
        <bc>AIP3</bc>
        <bc>AIRC</bc>
        <bc>AIRS</bc>
        <bc>AIRS_C</bc>
        <bc>AKAP7_NLS</bc>
        <bc>ALAD</bc>
        <bc>ALG3</bc>
        <bc>ALMT</bc>
        <bc>ALO</bc>
        <bc>ALS_ss_C</bc>
        <bc>AMMECR1</bc>
        <bc>AMP-binding</bc>
        <bc>AMPKBI</bc>
        <bc>AMP_N</bc>
        <bc>ANATO</bc>
        <bc>ANF_receptor</bc>
        <bc>ANTH</bc>
        <bc>AOX</bc>
        <bc>APC10</bc>
        <bc>APC2</bc>
        <bc>APC8</bc>
        <bc>APC_CDC26</bc>
        <bc>APG12</bc>
        <bc>APG17</bc>
        <bc>APG5</bc>
        <bc>APG6</bc>
        <bc>APG9</bc>
        <bc>APH</bc>
        <bc>API5</bc>
        <bc>APS_kinase</bc>
        <bc>AP_endonuc_2</bc>
        <bc>ARD</bc>
        <bc>ARID</bc>
        <bc>ARL2_Bind_BART</bc>
        <bc>ARPC4</bc>
        <bc>ARS2</bc>
        <bc>ART</bc>
        <bc>ASC</bc>
        <bc>ASCH</bc>
        <bc>ASF1_hist_chap</bc>
        <bc>ASL_C</bc>
        <bc>ATE_C</bc>
        <bc>ATE_N</bc>
        <bc>ATG11</bc>
        <bc>ATG13</bc>
        <bc>ATG16</bc>
        <bc>ATG22</bc>
        <bc>ATG27</bc>
        <bc>ATG_C</bc>
        <bc>ATP-cone</bc>
        <bc>ATP-grasp</bc>
        <bc>ATP-grasp_2</bc>
        <bc>ATP-grasp_3</bc>
        <bc>ATP-gua_Ptrans</bc>
        <bc>ATP-gua_PtransN</bc>
        <bc>ATP-sulfurylase</bc>
        <bc>ATP-synt</bc>
        <bc>ATP-synt_10</bc>
        <bc>ATP-synt_A</bc>
        <bc>ATP-synt_B</bc>
        <bc>ATP-synt_C</bc>
        <bc>ATP-synt_D</bc>
        <bc>ATP-synt_DE</bc>
        <bc>ATP-synt_DE_N</bc>
        <bc>ATP-synt_E</bc>
        <bc>ATP-synt_Eps</bc>
        <bc>ATP-synt_F</bc>
        <bc>ATP-synt_G</bc>
        <bc>ATP-synt_ab</bc>
        <bc>ATP-synt_ab_C</bc>
        <bc>ATP-synt_ab_N</bc>
        <bc>ATP11</bc>
        <bc>ATP12</bc>
        <bc>ATP_Ca_trans_C</bc>
        <bc>ATP_bind_1</bc>
        <bc>ATP_bind_2</bc>
        <bc>ATP_bind_3</bc>
        <bc>ATP_bind_4</bc>
        <bc>ATP_synt_H</bc>
        <bc>ATP_transf</bc>
        <bc>ATS3</bc>
        <bc>AT_hook</bc>
        <bc>AXE1</bc>
        <bc>A_deamin</bc>
        <bc>A_deaminase</bc>
        <bc>A_thal_3526</bc>
        <bc>Aa_trans</bc>
        <bc>AbfB</bc>
        <bc>Abhydro_lipase</bc>
        <bc>Abhydrolase_1</bc>
        <bc>Abhydrolase_2</bc>
        <bc>Abhydrolase_3</bc>
        <bc>Abhydrolase_4</bc>
        <bc>Abi</bc>
        <bc>Acetate_kinase</bc>
        <bc>AcetylCoA_hydro</bc>
        <bc>Acetyltransf_1</bc>
        <bc>Acetyltransf_2</bc>
        <bc>Acid_phosphat_A</bc>
        <bc>Acid_phosphat_B</bc>
        <bc>Aconitase</bc>
        <bc>Aconitase_C</bc>
        <bc>Act-Frag_cataly</bc>
        <bc>Actin</bc>
        <bc>Acyl-ACP_TE</bc>
        <bc>Acyl-CoA_dh_1</bc>
        <bc>Acyl-CoA_dh_M</bc>
        <bc>Acyl-CoA_dh_N</bc>
        <bc>AcylCoA_DH_N</bc>
        <bc>Acyl_CoA_thio</bc>
        <bc>Acyl_transf_1</bc>
        <bc>Acyl_transf_3</bc>
        <bc>Acylphosphatase</bc>
        <bc>Acyltransferase</bc>
        <bc>Ada3</bc>
        <bc>Ada_Zn_binding</bc>
        <bc>Adap_comp_sub</bc>
        <bc>Adaptin_N</bc>
        <bc>Adaptin_binding</bc>
        <bc>Adenine_glyco</bc>
        <bc>Adeno_E1B_55K</bc>
        <bc>Adenylsucc_synt</bc>
        <bc>AdoHcyase</bc>
        <bc>AdoHcyase_NAD</bc>
        <bc>Aegerolysin</bc>
        <bc>Aerolysin</bc>
        <bc>Agenet</bc>
        <bc>Aha1_N</bc>
        <bc>AhpC-TSA</bc>
        <bc>AlaDh_PNT_C</bc>
        <bc>AlaDh_PNT_N</bc>
        <bc>Ala_racemase_C</bc>
        <bc>Ala_racemase_N</bc>
        <bc>Alba</bc>
        <bc>AlcB</bc>
        <bc>Ald_Xan_dh_C</bc>
        <bc>Ald_Xan_dh_C2</bc>
        <bc>Aldedh</bc>
        <bc>Aldo_ket_red</bc>
        <bc>Aldolase</bc>
        <bc>Aldolase_II</bc>
        <bc>Aldose_epim</bc>
        <bc>Alg14</bc>
        <bc>Alg6_Alg8</bc>
        <bc>Alginate_lyase2</bc>
        <bc>Alk_phosphatase</bc>
        <bc>Allantoicase</bc>
        <bc>Alliinase_C</bc>
        <bc>Alpha-L-AF_C</bc>
        <bc>Alpha-amylase</bc>
        <bc>Alpha-amylase_C</bc>
        <bc>Alpha-mann_mid</bc>
        <bc>Alpha_L_fucos</bc>
        <bc>Alpha_adaptinC2</bc>
        <bc>Alpha_adaptin_C</bc>
        <bc>Alpha_kinase</bc>
        <bc>Amastin</bc>
        <bc>Amidase</bc>
        <bc>Amidase_2</bc>
        <bc>Amidinotransf</bc>
        <bc>Amidohydro_1</bc>
        <bc>Amidohydro_2</bc>
        <bc>Amidohydro_3</bc>
        <bc>Amidoligase_2</bc>
        <bc>Amino_oxidase</bc>
        <bc>Aminotran_1_2</bc>
        <bc>Aminotran_3</bc>
        <bc>Aminotran_4</bc>
        <bc>Aminotran_5</bc>
        <bc>Ammonium_transp</bc>
        <bc>An_peroxidase</bc>
        <bc>Anemone_cytotox</bc>
        <bc>Angiomotin_C</bc>
        <bc>Ank</bc>
        <bc>Annexin</bc>
        <bc>Anoctamin</bc>
        <bc>Anp1</bc>
        <bc>Anth_synt_I_N</bc>
        <bc>Anticodon_1</bc>
        <bc>Antistasin</bc>
        <bc>ApbA</bc>
        <bc>ApbA_C</bc>
        <bc>ApbE</bc>
        <bc>Apc13p</bc>
        <bc>Aph-1</bc>
        <bc>ApoL</bc>
        <bc>Apolipoprotein</bc>
        <bc>Apt1</bc>
        <bc>Apyrase</bc>
        <bc>AraC_E_bind</bc>
        <bc>AraC_N</bc>
        <bc>ArabFuran-catal</bc>
        <bc>Arb2</bc>
        <bc>Arch_ATPase</bc>
        <bc>Archease</bc>
        <bc>Arf</bc>
        <bc>ArfGap</bc>
        <bc>ArgJ</bc>
        <bc>ArgK</bc>
        <bc>Arg_tRNA_synt_N</bc>
        <bc>Arginase</bc>
        <bc>Arginosuc_synth</bc>
        <bc>Arm</bc>
        <bc>Armet</bc>
        <bc>Arrestin_C</bc>
        <bc>Arrestin_N</bc>
        <bc>ArsA_ATPase</bc>
        <bc>ArsB</bc>
        <bc>ArsC</bc>
        <bc>Arv1</bc>
        <bc>Arylsulfotrans</bc>
        <bc>AsmA</bc>
        <bc>AsnA</bc>
        <bc>AsnC_trans_reg</bc>
        <bc>Asn_synthase</bc>
        <bc>Asp</bc>
        <bc>Asp_Arg_Hydrox</bc>
        <bc>Asp_Glu_race</bc>
        <bc>Asp_protease</bc>
        <bc>Asparaginase</bc>
        <bc>Asparaginase_2</bc>
        <bc>Asparaginase_II</bc>
        <bc>AstE_AspA</bc>
        <bc>Astacin</bc>
        <bc>Atx10homo_assoc</bc>
        <bc>Auto_anti-p27</bc>
        <bc>Autophagy_Cterm</bc>
        <bc>Autophagy_N</bc>
        <bc>Autophagy_act_C</bc>
        <bc>Autotransporter</bc>
        <bc>Auxin_resp</bc>
        <bc>Avl9</bc>
        <bc>Ax_dynein_light</bc>
        <bc>B-block_TFIIIC</bc>
        <bc>B12-binding</bc>
        <bc>B12-binding_2</bc>
        <bc>B12D</bc>
        <bc>B2-adapt-app_C</bc>
        <bc>B3_4</bc>
        <bc>B5</bc>
        <bc>B56</bc>
        <bc>B9</bc>
        <bc>BAAT_C</bc>
        <bc>BACK</bc>
        <bc>BAF</bc>
        <bc>BAG</bc>
        <bc>BAH</bc>
        <bc>BAR</bc>
        <bc>BAT2_N</bc>
        <bc>BATS</bc>
        <bc>BBE</bc>
        <bc>BCAS2</bc>
        <bc>BCAS3</bc>
        <bc>BCA_ABC_TP_C</bc>
        <bc>BCCT</bc>
        <bc>BCDHK_Adom3</bc>
        <bc>BCNT</bc>
        <bc>BCS1_N</bc>
        <bc>BHD_1</bc>
        <bc>BHD_2</bc>
        <bc>BHD_3</bc>
        <bc>BING4CT</bc>
        <bc>BIR</bc>
        <bc>BK_channel_a</bc>
        <bc>BLOC1_2</bc>
        <bc>BLUF</bc>
        <bc>BON</bc>
        <bc>BOP1NT</bc>
        <bc>BP28CT</bc>
        <bc>BPD_transp_1</bc>
        <bc>BPD_transp_2</bc>
        <bc>BPL_C</bc>
        <bc>BPL_LplA_LipB</bc>
        <bc>BPL_N</bc>
        <bc>BRAP2</bc>
        <bc>BRCA-2_OB1</bc>
        <bc>BRCA-2_helical</bc>
        <bc>BRCA2</bc>
        <bc>BRCT</bc>
        <bc>BRE</bc>
        <bc>BRE1</bc>
        <bc>BRF1</bc>
        <bc>BRK</bc>
        <bc>BRO1</bc>
        <bc>BSD</bc>
        <bc>BSP</bc>
        <bc>BT1</bc>
        <bc>BTAD</bc>
        <bc>BTB</bc>
        <bc>BTG</bc>
        <bc>BTK</bc>
        <bc>BUD22</bc>
        <bc>B_lectin</bc>
        <bc>Bac_DNA_binding</bc>
        <bc>Bac_DnaA</bc>
        <bc>Bac_GDH</bc>
        <bc>Bac_Ubq_Cox</bc>
        <bc>Bac_export_1</bc>
        <bc>Bac_export_2</bc>
        <bc>Bac_luciferase</bc>
        <bc>Bac_rhamnosid</bc>
        <bc>Bac_rhamnosid_N</bc>
        <bc>Bac_rhodopsin</bc>
        <bc>Bac_surface_Ag</bc>
        <bc>Bac_transf</bc>
        <bc>Band_3_cyto</bc>
        <bc>Band_7</bc>
        <bc>Bap31</bc>
        <bc>Barren</bc>
        <bc>Barstar</bc>
        <bc>Barwin</bc>
        <bc>Baseplate_J</bc>
        <bc>BcrAD_BadFG</bc>
        <bc>Beach</bc>
        <bc>Bestrophin</bc>
        <bc>Beta-Casp</bc>
        <bc>Beta-lactamase</bc>
        <bc>Beta_elim_lyase</bc>
        <bc>Bgal_small_N</bc>
        <bc>BicD</bc>
        <bc>Big_2</bc>
        <bc>Bin3</bc>
        <bc>BioY</bc>
        <bc>Biopterin_H</bc>
        <bc>Biotin_carb_C</bc>
        <bc>Biotin_lipoyl</bc>
        <bc>Bmp</bc>
        <bc>BolA</bc>
        <bc>Borealin</bc>
        <bc>Borrelia_P83</bc>
        <bc>Borrelia_orfA</bc>
        <bc>Bot1p</bc>
        <bc>Branch</bc>
        <bc>Bre5</bc>
        <bc>Brix</bc>
        <bc>BrkDBD</bc>
        <bc>Bromo_TP</bc>
        <bc>Bromodomain</bc>
        <bc>Brr6_like_C_C</bc>
        <bc>BtpA</bc>
        <bc>Btz</bc>
        <bc>Bud13</bc>
        <bc>Bug</bc>
        <bc>But2</bc>
        <bc>Bvg_acc_factor</bc>
        <bc>Bystin</bc>
        <bc>C1_1</bc>
        <bc>C1_2</bc>
        <bc>C1_3</bc>
        <bc>C1_4</bc>
        <bc>C2</bc>
        <bc>C4dic_mal_tran</bc>
        <bc>C6_DPF</bc>
        <bc>CAF1</bc>
        <bc>CAF1A</bc>
        <bc>CAF1C_H4-bd</bc>
        <bc>CAMSAP_CH</bc>
        <bc>CAMSAP_CKK</bc>
        <bc>CAP</bc>
        <bc>CAP59_mtransfer</bc>
        <bc>CAP_C</bc>
        <bc>CAP_GLY</bc>
        <bc>CAP_N</bc>
        <bc>CASP_C</bc>
        <bc>CAS_CSE1</bc>
        <bc>CAT</bc>
        <bc>CBAH</bc>
        <bc>CBF</bc>
        <bc>CBFB_NFYA</bc>
        <bc>CBFD_NFYB_HMF</bc>
        <bc>CBM49</bc>
        <bc>CBM_1</bc>
        <bc>CBM_14</bc>
        <bc>CBM_2</bc>
        <bc>CBM_20</bc>
        <bc>CBM_21</bc>
        <bc>CBM_48</bc>
        <bc>CBM_4_9</bc>
        <bc>CBM_5_12</bc>
        <bc>CBM_6</bc>
        <bc>CBS</bc>
        <bc>CD225</bc>
        <bc>CD36</bc>
        <bc>CDC14</bc>
        <bc>CDC27</bc>
        <bc>CDC37_C</bc>
        <bc>CDC37_M</bc>
        <bc>CDC37_N</bc>
        <bc>CDC45</bc>
        <bc>CDC48_2</bc>
        <bc>CDC48_N</bc>
        <bc>CDC50</bc>
        <bc>CDC73</bc>
        <bc>CDI</bc>
        <bc>CDKN3</bc>
        <bc>CDO_I</bc>
        <bc>CDP-OH_P_transf</bc>
        <bc>CDT1</bc>
        <bc>CENP-B_N</bc>
        <bc>CENP-H</bc>
        <bc>CG-1</bc>
        <bc>CGI-121</bc>
        <bc>CH</bc>
        <bc>CHAP</bc>
        <bc>CHASE</bc>
        <bc>CHCH</bc>
        <bc>CHD5</bc>
        <bc>CHDCT2</bc>
        <bc>CHGN</bc>
        <bc>CHORD</bc>
        <bc>CHRD</bc>
        <bc>CHZ</bc>
        <bc>CIA30</bc>
        <bc>CIAPIN1</bc>
        <bc>CIMR</bc>
        <bc>CK1gamma_C</bc>
        <bc>CKS</bc>
        <bc>CK_II_beta</bc>
        <bc>CLAG</bc>
        <bc>CLASP_N</bc>
        <bc>CLN3</bc>
        <bc>CLPTM1</bc>
        <bc>CLP_protease</bc>
        <bc>CMAS</bc>
        <bc>CMD</bc>
        <bc>CM_2</bc>
        <bc>CNH</bc>
        <bc>CN_hydrolase</bc>
        <bc>COBRA1</bc>
        <bc>COG2</bc>
        <bc>COG4</bc>
        <bc>COG5</bc>
        <bc>COG6</bc>
        <bc>COG7</bc>
        <bc>COPIIcoated_ERV</bc>
        <bc>COPI_C</bc>
        <bc>COPI_assoc</bc>
        <bc>COQ7</bc>
        <bc>COQ9</bc>
        <bc>COX1</bc>
        <bc>COX15-CtaA</bc>
        <bc>COX17</bc>
        <bc>COX2</bc>
        <bc>COX2_TM</bc>
        <bc>COX3</bc>
        <bc>COX4</bc>
        <bc>COX5B</bc>
        <bc>COX6A</bc>
        <bc>COX6B</bc>
        <bc>COX7a</bc>
        <bc>CO_deh_flav_C</bc>
        <bc>COesterase</bc>
        <bc>CPDase</bc>
        <bc>CPL</bc>
        <bc>CPSF73-100_C</bc>
        <bc>CPSF_A</bc>
        <bc>CPSase_L_D2</bc>
        <bc>CPSase_L_D3</bc>
        <bc>CPSase_L_chain</bc>
        <bc>CPSase_sm_chain</bc>
        <bc>CPW_WPC</bc>
        <bc>CR6_interact</bc>
        <bc>CRAL_TRIO</bc>
        <bc>CRAL_TRIO_N</bc>
        <bc>CRAM_rpt</bc>
        <bc>CRCB</bc>
        <bc>CRM1_C</bc>
        <bc>CRS1_YhbY</bc>
        <bc>CRT-like</bc>
        <bc>CRT10</bc>
        <bc>CS</bc>
        <bc>CSD</bc>
        <bc>CT20</bc>
        <bc>CTK3</bc>
        <bc>CTP_synth_N</bc>
        <bc>CTP_transf_1</bc>
        <bc>CTP_transf_2</bc>
        <bc>CTP_transf_3</bc>
        <bc>CUB</bc>
        <bc>CUE</bc>
        <bc>CVNH</bc>
        <bc>CWC25</bc>
        <bc>CXC</bc>
        <bc>CYTH</bc>
        <bc>CaMKII_AD</bc>
        <bc>Cache_1</bc>
        <bc>CactinC_cactus</bc>
        <bc>Cactin_mid</bc>
        <bc>Cadherin</bc>
        <bc>CagX</bc>
        <bc>Caldesmon</bc>
        <bc>Caleosin</bc>
        <bc>Calpain_III</bc>
        <bc>Calreticulin</bc>
        <bc>Calsequestrin</bc>
        <bc>Calx-beta</bc>
        <bc>Caps_synth</bc>
        <bc>Capsule_synth</bc>
        <bc>CarD_TRCF</bc>
        <bc>Carb_anhydrase</bc>
        <bc>Carb_kinase</bc>
        <bc>Carboxyl_trans</bc>
        <bc>Carn_acyltransf</bc>
        <bc>Cas1p</bc>
        <bc>Cas_Cas4</bc>
        <bc>Cast</bc>
        <bc>Catalase</bc>
        <bc>Catalase-rel</bc>
        <bc>CathepsinC_exc</bc>
        <bc>Cation_ATPase_C</bc>
        <bc>Cation_ATPase_N</bc>
        <bc>Cation_efflux</bc>
        <bc>Cauli_VI</bc>
        <bc>CbiA</bc>
        <bc>CbiC</bc>
        <bc>CcmE</bc>
        <bc>Cdc6_C</bc>
        <bc>Cellulase</bc>
        <bc>Cellulose_synt</bc>
        <bc>Cenp-B_dimeris</bc>
        <bc>Cenp-O</bc>
        <bc>Ceramidase_alk</bc>
        <bc>ChAPs</bc>
        <bc>ChaC</bc>
        <bc>Chagasin_I42</bc>
        <bc>Chal_sti_synt_C</bc>
        <bc>Chal_sti_synt_N</bc>
        <bc>Chalcone</bc>
        <bc>CheR</bc>
        <bc>CheR_N</bc>
        <bc>CheW</bc>
        <bc>Chitin_bind_1</bc>
        <bc>Chitin_bind_3</bc>
        <bc>Chitin_synth_1</bc>
        <bc>Chitin_synth_1N</bc>
        <bc>Chitin_synth_2</bc>
        <bc>Chlorophyllase</bc>
        <bc>Choline_kin_N</bc>
        <bc>Choline_kinase</bc>
        <bc>Choline_transpo</bc>
        <bc>Chorismate_bind</bc>
        <bc>Chorismate_synt</bc>
        <bc>Chromate_transp</bc>
        <bc>Chromo</bc>
        <bc>Chromo_shadow</bc>
        <bc>CinA</bc>
        <bc>Cir_Bir_Yir</bc>
        <bc>Cir_N</bc>
        <bc>CitMHS</bc>
        <bc>Citrate_synt</bc>
        <bc>Clat_adaptor_s</bc>
        <bc>Clathrin</bc>
        <bc>Clathrin-link</bc>
        <bc>Clathrin_lg_ch</bc>
        <bc>Clathrin_propel</bc>
        <bc>Clp1</bc>
        <bc>ClpB_D2-small</bc>
        <bc>ClpS</bc>
        <bc>Clp_N</bc>
        <bc>Cluap1</bc>
        <bc>Clusterin</bc>
        <bc>Cmc1</bc>
        <bc>CmcH_NodU</bc>
        <bc>CmcI</bc>
        <bc>Cna_B</bc>
        <bc>CoA_binding</bc>
        <bc>CoA_trans</bc>
        <bc>CoA_transf_3</bc>
        <bc>CoaE</bc>
        <bc>Coatamer_beta_C</bc>
        <bc>Coatomer_E</bc>
        <bc>Coatomer_WDAD</bc>
        <bc>CobN-Mg_chel</bc>
        <bc>CobW_C</bc>
        <bc>Cob_adeno_trans</bc>
        <bc>Cofilin_ADF</bc>
        <bc>Cohesin_load</bc>
        <bc>Coiled-coil_56</bc>
        <bc>Collagen</bc>
        <bc>Collar</bc>
        <bc>ComA</bc>
        <bc>Competence_A</bc>
        <bc>Complex1_24kDa</bc>
        <bc>Complex1_30kDa</bc>
        <bc>Complex1_49kDa</bc>
        <bc>Complex1_51K</bc>
        <bc>Complex1_LYR</bc>
        <bc>Condensation</bc>
        <bc>Condensin2nSMC</bc>
        <bc>Cons_hypoth698</bc>
        <bc>Cons_hypoth95</bc>
        <bc>Copine</bc>
        <bc>Copper-bind</bc>
        <bc>Coprinus_mating</bc>
        <bc>Coprogen_oxidas</bc>
        <bc>Coq4</bc>
        <bc>CorA</bc>
        <bc>CorC_HlyC</bc>
        <bc>Cornichon</bc>
        <bc>Cornifin</bc>
        <bc>CotH</bc>
        <bc>CpeT</bc>
        <bc>Cpn10</bc>
        <bc>Cpn60_TCP1</bc>
        <bc>CreA</bc>
        <bc>Creatinase_N</bc>
        <bc>Creatininase</bc>
        <bc>Cript</bc>
        <bc>Crp</bc>
        <bc>CrtC</bc>
        <bc>Crystall</bc>
        <bc>CsbD</bc>
        <bc>Cse1</bc>
        <bc>CstA</bc>
        <bc>CtaG_Cox11</bc>
        <bc>Ctf8</bc>
        <bc>Ctr</bc>
        <bc>Cu-binding_MopE</bc>
        <bc>Cu-oxidase</bc>
        <bc>Cu-oxidase_2</bc>
        <bc>Cu-oxidase_3</bc>
        <bc>Cu2_monoox_C</bc>
        <bc>Cu2_monooxygen</bc>
        <bc>Cu_amine_oxid</bc>
        <bc>Cu_amine_oxidN2</bc>
        <bc>Cu_amine_oxidN3</bc>
        <bc>Cu_bind_like</bc>
        <bc>Cullin</bc>
        <bc>Cullin_Nedd8</bc>
        <bc>Cupin_1</bc>
        <bc>Cupin_2</bc>
        <bc>Cupin_3</bc>
        <bc>Cupin_4</bc>
        <bc>Cupin_5</bc>
        <bc>Cut8</bc>
        <bc>CutA1</bc>
        <bc>CutC</bc>
        <bc>Cutinase</bc>
        <bc>CwfJ_C_1</bc>
        <bc>CwfJ_C_2</bc>
        <bc>Cwf_Cwc_15</bc>
        <bc>Cyanate_lyase</bc>
        <bc>CybS</bc>
        <bc>Cyclase</bc>
        <bc>Cyclin</bc>
        <bc>Cyclin_C</bc>
        <bc>Cyclin_N</bc>
        <bc>Cys_Met_Meta_PP</bc>
        <bc>Cys_rich_FGFR</bc>
        <bc>Cystatin</bc>
        <bc>Cyt-b5</bc>
        <bc>Cyto_heme_lyase</bc>
        <bc>Cyto_ox_2</bc>
        <bc>CytochromB561_N</bc>
        <bc>Cytochrom_B561</bc>
        <bc>Cytochrom_B_C</bc>
        <bc>Cytochrom_B_N</bc>
        <bc>Cytochrom_C</bc>
        <bc>Cytochrom_C1</bc>
        <bc>Cytochrom_C_asm</bc>
        <bc>Cytochrom_D1</bc>
        <bc>Cytokin_check_N</bc>
        <bc>D123</bc>
        <bc>DAD</bc>
        <bc>DAG1</bc>
        <bc>DAGAT</bc>
        <bc>DAGK_acc</bc>
        <bc>DAGK_cat</bc>
        <bc>DAGK_prokar</bc>
        <bc>DAHP_synth_1</bc>
        <bc>DAHP_synth_2</bc>
        <bc>DALR_1</bc>
        <bc>DALR_2</bc>
        <bc>DAO</bc>
        <bc>DAP3</bc>
        <bc>DAP_epimerase</bc>
        <bc>DASH_Ask1</bc>
        <bc>DASH_Dad1</bc>
        <bc>DASH_Dad2</bc>
        <bc>DASH_Dad4</bc>
        <bc>DASH_Dam1</bc>
        <bc>DBP10CT</bc>
        <bc>DBR1</bc>
        <bc>DCP1</bc>
        <bc>DCP2</bc>
        <bc>DCX</bc>
        <bc>DDA1</bc>
        <bc>DDE</bc>
        <bc>DDHD</bc>
        <bc>DDOST_48kD</bc>
        <bc>DDRGK</bc>
        <bc>DDT</bc>
        <bc>DEAD</bc>
        <bc>DEAD_2</bc>
        <bc>DEK_C</bc>
        <bc>DENN</bc>
        <bc>DEP</bc>
        <bc>DER1</bc>
        <bc>DFDF</bc>
        <bc>DFP</bc>
        <bc>DGCR6</bc>
        <bc>DHBP_synthase</bc>
        <bc>DHC_N1</bc>
        <bc>DHC_N2</bc>
        <bc>DHDPS</bc>
        <bc>DHFR_1</bc>
        <bc>DHH</bc>
        <bc>DHHA1</bc>
        <bc>DHHA2</bc>
        <bc>DHO_dh</bc>
        <bc>DHQ_synthase</bc>
        <bc>DHquinase_I</bc>
        <bc>DIE2_ALG10</bc>
        <bc>DIL</bc>
        <bc>DIM1</bc>
        <bc>DIRP</bc>
        <bc>DIT1_PvcA</bc>
        <bc>DIX</bc>
        <bc>DJ-1_PfpI</bc>
        <bc>DKCLD</bc>
        <bc>DLH</bc>
        <bc>DLIC</bc>
        <bc>DM13</bc>
        <bc>DMAP1</bc>
        <bc>DMRL_synthase</bc>
        <bc>DNA_RNApol_7kD</bc>
        <bc>DNA_alkylation</bc>
        <bc>DNA_binding_1</bc>
        <bc>DNA_gyraseA_C</bc>
        <bc>DNA_gyraseB</bc>
        <bc>DNA_gyraseB_C</bc>
        <bc>DNA_ligase_A_C</bc>
        <bc>DNA_ligase_A_M</bc>
        <bc>DNA_ligase_A_N</bc>
        <bc>DNA_ligase_IV</bc>
        <bc>DNA_ligase_OB</bc>
        <bc>DNA_ligase_ZBD</bc>
        <bc>DNA_ligase_aden</bc>
        <bc>DNA_methylase</bc>
        <bc>DNA_mis_repair</bc>
        <bc>DNA_photolyase</bc>
        <bc>DNA_pol3_alpha</bc>
        <bc>DNA_pol3_beta</bc>
        <bc>DNA_pol3_delta</bc>
        <bc>DNA_pol3_gamma3</bc>
        <bc>DNA_pol_A</bc>
        <bc>DNA_pol_B</bc>
        <bc>DNA_pol_B_2</bc>
        <bc>DNA_pol_B_exo</bc>
        <bc>DNA_pol_E_B</bc>
        <bc>DNA_pol_alpha_N</bc>
        <bc>DNA_pol_delta_4</bc>
        <bc>DNA_pol_lambd_f</bc>
        <bc>DNA_pol_phi</bc>
        <bc>DNA_primase_S</bc>
        <bc>DNA_primase_lrg</bc>
        <bc>DNA_topoisoIV</bc>
        <bc>DNMT1-RFD</bc>
        <bc>DNase_II</bc>
        <bc>DOMON</bc>
        <bc>DOPA_dioxygen</bc>
        <bc>DOT1</bc>
        <bc>DP</bc>
        <bc>DPBB_1</bc>
        <bc>DPM2</bc>
        <bc>DPM3</bc>
        <bc>DPPIV_N</bc>
        <bc>DREV</bc>
        <bc>DRIM</bc>
        <bc>DRMBL</bc>
        <bc>DRTGG</bc>
        <bc>DRY_EERY</bc>
        <bc>DS</bc>
        <bc>DSBA</bc>
        <bc>DSHCT</bc>
        <bc>DSL</bc>
        <bc>DSPc</bc>
        <bc>DSS1_SEM1</bc>
        <bc>DTHCT</bc>
        <bc>DTW</bc>
        <bc>DUF1008</bc>
        <bc>DUF1014</bc>
        <bc>DUF1016</bc>
        <bc>DUF1022</bc>
        <bc>DUF1023</bc>
        <bc>DUF1032</bc>
        <bc>DUF1034</bc>
        <bc>DUF1042</bc>
        <bc>DUF1045</bc>
        <bc>DUF1057</bc>
        <bc>DUF106</bc>
        <bc>DUF1077</bc>
        <bc>DUF1078</bc>
        <bc>DUF108</bc>
        <bc>DUF1080</bc>
        <bc>DUF1083</bc>
        <bc>DUF1084</bc>
        <bc>DUF1086</bc>
        <bc>DUF1087</bc>
        <bc>DUF1088</bc>
        <bc>DUF1115</bc>
        <bc>DUF1126</bc>
        <bc>DUF1143</bc>
        <bc>DUF1162</bc>
        <bc>DUF1168</bc>
        <bc>DUF1173</bc>
        <bc>DUF1181</bc>
        <bc>DUF1183</bc>
        <bc>DUF1191</bc>
        <bc>DUF1193</bc>
        <bc>DUF1208</bc>
        <bc>DUF1212</bc>
        <bc>DUF1214</bc>
        <bc>DUF1222</bc>
        <bc>DUF1223</bc>
        <bc>DUF1227</bc>
        <bc>DUF1232</bc>
        <bc>DUF1234</bc>
        <bc>DUF1237</bc>
        <bc>DUF124</bc>
        <bc>DUF1242</bc>
        <bc>DUF1253</bc>
        <bc>DUF1254</bc>
        <bc>DUF1255</bc>
        <bc>DUF1258</bc>
        <bc>DUF126</bc>
        <bc>DUF1264</bc>
        <bc>DUF1275</bc>
        <bc>DUF1279</bc>
        <bc>DUF1289</bc>
        <bc>DUF1294</bc>
        <bc>DUF1295</bc>
        <bc>DUF1296</bc>
        <bc>DUF1298</bc>
        <bc>DUF1301</bc>
        <bc>DUF1304</bc>
        <bc>DUF1308</bc>
        <bc>DUF1309</bc>
        <bc>DUF1325</bc>
        <bc>DUF1330</bc>
        <bc>DUF1336</bc>
        <bc>DUF1338</bc>
        <bc>DUF1343</bc>
        <bc>DUF1348</bc>
        <bc>DUF1349</bc>
        <bc>DUF1352</bc>
        <bc>DUF1356</bc>
        <bc>DUF1358</bc>
        <bc>DUF1365</bc>
        <bc>DUF1394</bc>
        <bc>DUF1395</bc>
        <bc>DUF1399</bc>
        <bc>DUF140</bc>
        <bc>DUF1421</bc>
        <bc>DUF143</bc>
        <bc>DUF1445</bc>
        <bc>DUF1446</bc>
        <bc>DUF1448</bc>
        <bc>DUF1468</bc>
        <bc>DUF1479</bc>
        <bc>DUF148</bc>
        <bc>DUF1485</bc>
        <bc>DUF149</bc>
        <bc>DUF150</bc>
        <bc>DUF1517</bc>
        <bc>DUF1524</bc>
        <bc>DUF1537</bc>
        <bc>DUF1546</bc>
        <bc>DUF155</bc>
        <bc>DUF1565</bc>
        <bc>DUF159</bc>
        <bc>DUF1604</bc>
        <bc>DUF1605</bc>
        <bc>DUF1619</bc>
        <bc>DUF1620</bc>
        <bc>DUF1624</bc>
        <bc>DUF1625</bc>
        <bc>DUF1630</bc>
        <bc>DUF1632</bc>
        <bc>DUF1637</bc>
        <bc>DUF1640</bc>
        <bc>DUF1647</bc>
        <bc>DUF1649</bc>
        <bc>DUF1667</bc>
        <bc>DUF167</bc>
        <bc>DUF1674</bc>
        <bc>DUF1680</bc>
        <bc>DUF1681</bc>
        <bc>DUF1682</bc>
        <bc>DUF1683</bc>
        <bc>DUF1688</bc>
        <bc>DUF1697</bc>
        <bc>DUF1704</bc>
        <bc>DUF171</bc>
        <bc>DUF1712</bc>
        <bc>DUF1713</bc>
        <bc>DUF1716</bc>
        <bc>DUF1725</bc>
        <bc>DUF1726</bc>
        <bc>DUF1729</bc>
        <bc>DUF1731</bc>
        <bc>DUF1736</bc>
        <bc>DUF1740</bc>
        <bc>DUF1741</bc>
        <bc>DUF1742</bc>
        <bc>DUF1744</bc>
        <bc>DUF1749</bc>
        <bc>DUF1751</bc>
        <bc>DUF1752</bc>
        <bc>DUF1754</bc>
        <bc>DUF1757</bc>
        <bc>DUF1759</bc>
        <bc>DUF1762</bc>
        <bc>DUF1764</bc>
        <bc>DUF1765</bc>
        <bc>DUF1767</bc>
        <bc>DUF1768</bc>
        <bc>DUF1769</bc>
        <bc>DUF1771</bc>
        <bc>DUF1772</bc>
        <bc>DUF1777</bc>
        <bc>DUF1783</bc>
        <bc>DUF1785</bc>
        <bc>DUF179</bc>
        <bc>DUF1794</bc>
        <bc>DUF1810</bc>
        <bc>DUF1814</bc>
        <bc>DUF1838</bc>
        <bc>DUF185</bc>
        <bc>DUF1855</bc>
        <bc>DUF1873</bc>
        <bc>DUF1899</bc>
        <bc>DUF19</bc>
        <bc>DUF1900</bc>
        <bc>DUF1903</bc>
        <bc>DUF1917</bc>
        <bc>DUF1929</bc>
        <bc>DUF1949</bc>
        <bc>DUF1963</bc>
        <bc>DUF1966</bc>
        <bc>DUF1969</bc>
        <bc>DUF1977</bc>
        <bc>DUF1981</bc>
        <bc>DUF1982</bc>
        <bc>DUF1989</bc>
        <bc>DUF1990</bc>
        <bc>DUF1992</bc>
        <bc>DUF1996</bc>
        <bc>DUF1998</bc>
        <bc>DUF2003</bc>
        <bc>DUF2008</bc>
        <bc>DUF2009</bc>
        <bc>DUF2010</bc>
        <bc>DUF2012</bc>
        <bc>DUF2013</bc>
        <bc>DUF202</bc>
        <bc>DUF2034</bc>
        <bc>DUF2036</bc>
        <bc>DUF2039</bc>
        <bc>DUF2040</bc>
        <bc>DUF2042</bc>
        <bc>DUF2043</bc>
        <bc>DUF2044</bc>
        <bc>DUF2045</bc>
        <bc>DUF2046</bc>
        <bc>DUF2048</bc>
        <bc>DUF205</bc>
        <bc>DUF2051</bc>
        <bc>DUF2052</bc>
        <bc>DUF2053</bc>
        <bc>DUF2054</bc>
        <bc>DUF2064</bc>
        <bc>DUF2075</bc>
        <bc>DUF208</bc>
        <bc>DUF21</bc>
        <bc>DUF2103</bc>
        <bc>DUF2146</bc>
        <bc>DUF2156</bc>
        <bc>DUF2169</bc>
        <bc>DUF218</bc>
        <bc>DUF2181</bc>
        <bc>DUF2183</bc>
        <bc>DUF2196</bc>
        <bc>DUF2207</bc>
        <bc>DUF221</bc>
        <bc>DUF2215</bc>
        <bc>DUF2228</bc>
        <bc>DUF2233</bc>
        <bc>DUF2235</bc>
        <bc>DUF2236</bc>
        <bc>DUF2237</bc>
        <bc>DUF2246</bc>
        <bc>DUF2252</bc>
        <bc>DUF2257</bc>
        <bc>DUF2260</bc>
        <bc>DUF2263</bc>
        <bc>DUF2264</bc>
        <bc>DUF227</bc>
        <bc>DUF229</bc>
        <bc>DUF2296</bc>
        <bc>DUF23</bc>
        <bc>DUF2305</bc>
        <bc>DUF2306</bc>
        <bc>DUF231</bc>
        <bc>DUF2340</bc>
        <bc>DUF2343</bc>
        <bc>DUF2346</bc>
        <bc>DUF2347</bc>
        <bc>DUF2348</bc>
        <bc>DUF2351</bc>
        <bc>DUF2355</bc>
        <bc>DUF2356</bc>
        <bc>DUF2358</bc>
        <bc>DUF2359</bc>
        <bc>DUF2360</bc>
        <bc>DUF2361</bc>
        <bc>DUF2362</bc>
        <bc>DUF2363</bc>
        <bc>DUF2365</bc>
        <bc>DUF2368</bc>
        <bc>DUF2372</bc>
        <bc>DUF2373</bc>
        <bc>DUF239</bc>
        <bc>DUF2392</bc>
        <bc>DUF2399</bc>
        <bc>DUF2401</bc>
        <bc>DUF2403</bc>
        <bc>DUF2404</bc>
        <bc>DUF2407</bc>
        <bc>DUF2408</bc>
        <bc>DUF2410</bc>
        <bc>DUF2411</bc>
        <bc>DUF2414</bc>
        <bc>DUF2415</bc>
        <bc>DUF2419</bc>
        <bc>DUF2423</bc>
        <bc>DUF2424</bc>
        <bc>DUF2428</bc>
        <bc>DUF2431</bc>
        <bc>DUF2432</bc>
        <bc>DUF2435</bc>
        <bc>DUF2439</bc>
        <bc>DUF2450</bc>
        <bc>DUF2451</bc>
        <bc>DUF2452</bc>
        <bc>DUF2453</bc>
        <bc>DUF2454</bc>
        <bc>DUF2462</bc>
        <bc>DUF2464</bc>
        <bc>DUF2465</bc>
        <bc>DUF2466</bc>
        <bc>DUF2470</bc>
        <bc>DUF2475</bc>
        <bc>DUF255</bc>
        <bc>DUF2561</bc>
        <bc>DUF258</bc>
        <bc>DUF2615</bc>
        <bc>DUF262</bc>
        <bc>DUF2638</bc>
        <bc>DUF265</bc>
        <bc>DUF268</bc>
        <bc>DUF2723</bc>
        <bc>DUF273</bc>
        <bc>DUF2738</bc>
        <bc>DUF2763</bc>
        <bc>DUF2778</bc>
        <bc>DUF2780</bc>
        <bc>DUF2781</bc>
        <bc>DUF2786</bc>
        <bc>DUF28</bc>
        <bc>DUF2804</bc>
        <bc>DUF2807</bc>
        <bc>DUF2828</bc>
        <bc>DUF2838</bc>
        <bc>DUF2843</bc>
        <bc>DUF2870</bc>
        <bc>DUF288</bc>
        <bc>DUF2945</bc>
        <bc>DUF296</bc>
        <bc>DUF2961</bc>
        <bc>DUF2962</bc>
        <bc>DUF297</bc>
        <bc>DUF298</bc>
        <bc>DUF2985</bc>
        <bc>DUF299</bc>
        <bc>DUF300</bc>
        <bc>DUF3011</bc>
        <bc>DUF302</bc>
        <bc>DUF303</bc>
        <bc>DUF304</bc>
        <bc>DUF307</bc>
        <bc>DUF3128</bc>
        <bc>DUF3133</bc>
        <bc>DUF3140</bc>
        <bc>DUF3161</bc>
        <bc>DUF3168</bc>
        <bc>DUF3184</bc>
        <bc>DUF3228</bc>
        <bc>DUF3237</bc>
        <bc>DUF3245</bc>
        <bc>DUF3250</bc>
        <bc>DUF3253</bc>
        <bc>DUF328</bc>
        <bc>DUF3294</bc>
        <bc>DUF330</bc>
        <bc>DUF3312</bc>
        <bc>DUF3317</bc>
        <bc>DUF3321</bc>
        <bc>DUF3336</bc>
        <bc>DUF3337</bc>
        <bc>DUF3342</bc>
        <bc>DUF3351</bc>
        <bc>DUF3354</bc>
        <bc>DUF336</bc>
        <bc>DUF3362</bc>
        <bc>DUF3381</bc>
        <bc>DUF3384</bc>
        <bc>DUF3385</bc>
        <bc>DUF3395</bc>
        <bc>DUF3402</bc>
        <bc>DUF3414</bc>
        <bc>DUF3419</bc>
        <bc>DUF3421</bc>
        <bc>DUF3424</bc>
        <bc>DUF3429</bc>
        <bc>DUF3430</bc>
        <bc>DUF3431</bc>
        <bc>DUF3434</bc>
        <bc>DUF3437</bc>
        <bc>DUF3441</bc>
        <bc>DUF3445</bc>
        <bc>DUF3448</bc>
        <bc>DUF3449</bc>
        <bc>DUF3451</bc>
        <bc>DUF3452</bc>
        <bc>DUF3453</bc>
        <bc>DUF3455</bc>
        <bc>DUF3456</bc>
        <bc>DUF3458</bc>
        <bc>DUF3469</bc>
        <bc>DUF3472</bc>
        <bc>DUF3474</bc>
        <bc>DUF3494</bc>
        <bc>DUF3500</bc>
        <bc>DUF3506</bc>
        <bc>DUF3508</bc>
        <bc>DUF3510</bc>
        <bc>DUF3522</bc>
        <bc>DUF3523</bc>
        <bc>DUF3535</bc>
        <bc>DUF3543</bc>
        <bc>DUF3546</bc>
        <bc>DUF3548</bc>
        <bc>DUF3550</bc>
        <bc>DUF3552</bc>
        <bc>DUF3554</bc>
        <bc>DUF3583</bc>
        <bc>DUF3586</bc>
        <bc>DUF3591</bc>
        <bc>DUF3595</bc>
        <bc>DUF3598</bc>
        <bc>DUF3605</bc>
        <bc>DUF3608</bc>
        <bc>DUF3635</bc>
        <bc>DUF3638</bc>
        <bc>DUF3639</bc>
        <bc>DUF3641</bc>
        <bc>DUF3645</bc>
        <bc>DUF3651</bc>
        <bc>DUF3657</bc>
        <bc>DUF3661</bc>
        <bc>DUF3669</bc>
        <bc>DUF367</bc>
        <bc>DUF3677</bc>
        <bc>DUF3684</bc>
        <bc>DUF3689</bc>
        <bc>DUF37</bc>
        <bc>DUF3704</bc>
        <bc>DUF3712</bc>
        <bc>DUF3730</bc>
        <bc>DUF3735</bc>
        <bc>DUF3743</bc>
        <bc>DUF3752</bc>
        <bc>DUF3754</bc>
        <bc>DUF3758</bc>
        <bc>DUF3767</bc>
        <bc>DUF377</bc>
        <bc>DUF382</bc>
        <bc>DUF383</bc>
        <bc>DUF384</bc>
        <bc>DUF389</bc>
        <bc>DUF393</bc>
        <bc>DUF395</bc>
        <bc>DUF399</bc>
        <bc>DUF410</bc>
        <bc>DUF411</bc>
        <bc>DUF423</bc>
        <bc>DUF427</bc>
        <bc>DUF445</bc>
        <bc>DUF448</bc>
        <bc>DUF455</bc>
        <bc>DUF461</bc>
        <bc>DUF465</bc>
        <bc>DUF477</bc>
        <bc>DUF484</bc>
        <bc>DUF490</bc>
        <bc>DUF498</bc>
        <bc>DUF500</bc>
        <bc>DUF504</bc>
        <bc>DUF520</bc>
        <bc>DUF521</bc>
        <bc>DUF525</bc>
        <bc>DUF540</bc>
        <bc>DUF543</bc>
        <bc>DUF544</bc>
        <bc>DUF547</bc>
        <bc>DUF548</bc>
        <bc>DUF55</bc>
        <bc>DUF563</bc>
        <bc>DUF566</bc>
        <bc>DUF567</bc>
        <bc>DUF572</bc>
        <bc>DUF579</bc>
        <bc>DUF581</bc>
        <bc>DUF582</bc>
        <bc>DUF583</bc>
        <bc>DUF59</bc>
        <bc>DUF599</bc>
        <bc>DUF604</bc>
        <bc>DUF605</bc>
        <bc>DUF606</bc>
        <bc>DUF607</bc>
        <bc>DUF608</bc>
        <bc>DUF618</bc>
        <bc>DUF634</bc>
        <bc>DUF640</bc>
        <bc>DUF641</bc>
        <bc>DUF647</bc>
        <bc>DUF654</bc>
        <bc>DUF659</bc>
        <bc>DUF662</bc>
        <bc>DUF663</bc>
        <bc>DUF667</bc>
        <bc>DUF672</bc>
        <bc>DUF676</bc>
        <bc>DUF692</bc>
        <bc>DUF699</bc>
        <bc>DUF702</bc>
        <bc>DUF706</bc>
        <bc>DUF707</bc>
        <bc>DUF711</bc>
        <bc>DUF716</bc>
        <bc>DUF718</bc>
        <bc>DUF72</bc>
        <bc>DUF724</bc>
        <bc>DUF726</bc>
        <bc>DUF727</bc>
        <bc>DUF729</bc>
        <bc>DUF74</bc>
        <bc>DUF745</bc>
        <bc>DUF747</bc>
        <bc>DUF748</bc>
        <bc>DUF755</bc>
        <bc>DUF77</bc>
        <bc>DUF772</bc>
        <bc>DUF773</bc>
        <bc>DUF775</bc>
        <bc>DUF778</bc>
        <bc>DUF781</bc>
        <bc>DUF788</bc>
        <bc>DUF791</bc>
        <bc>DUF803</bc>
        <bc>DUF810</bc>
        <bc>DUF812</bc>
        <bc>DUF814</bc>
        <bc>DUF815</bc>
        <bc>DUF818</bc>
        <bc>DUF819</bc>
        <bc>DUF82</bc>
        <bc>DUF820</bc>
        <bc>DUF821</bc>
        <bc>DUF827</bc>
        <bc>DUF829</bc>
        <bc>DUF830</bc>
        <bc>DUF833</bc>
        <bc>DUF836</bc>
        <bc>DUF837</bc>
        <bc>DUF842</bc>
        <bc>DUF846</bc>
        <bc>DUF849</bc>
        <bc>DUF853</bc>
        <bc>DUF862</bc>
        <bc>DUF866</bc>
        <bc>DUF872</bc>
        <bc>DUF88</bc>
        <bc>DUF885</bc>
        <bc>DUF889</bc>
        <bc>DUF89</bc>
        <bc>DUF894</bc>
        <bc>DUF900</bc>
        <bc>DUF908</bc>
        <bc>DUF913</bc>
        <bc>DUF914</bc>
        <bc>DUF917</bc>
        <bc>DUF92</bc>
        <bc>DUF924</bc>
        <bc>DUF938</bc>
        <bc>DUF939</bc>
        <bc>DUF946</bc>
        <bc>DUF947</bc>
        <bc>DUF952</bc>
        <bc>DUF953</bc>
        <bc>DUF962</bc>
        <bc>DUF971</bc>
        <bc>DUF974</bc>
        <bc>DUSP</bc>
        <bc>DWNN</bc>
        <bc>DXP_redisom_C</bc>
        <bc>DXP_reductoisom</bc>
        <bc>Dabb</bc>
        <bc>Dak1</bc>
        <bc>Dak2</bc>
        <bc>Dala_Dala_lig_C</bc>
        <bc>Dala_Dala_lig_N</bc>
        <bc>Dam</bc>
        <bc>DapB_C</bc>
        <bc>DapB_N</bc>
        <bc>Daxx</bc>
        <bc>DbpA</bc>
        <bc>DcpS</bc>
        <bc>DcpS_C</bc>
        <bc>DctM</bc>
        <bc>Ded_cyto</bc>
        <bc>DegT_DnrJ_EryC1</bc>
        <bc>Dehydrin</bc>
        <bc>DeoC</bc>
        <bc>Destabilase</bc>
        <bc>Desulfoferrodox</bc>
        <bc>Det1</bc>
        <bc>Di19</bc>
        <bc>Dickkopf_N</bc>
        <bc>Dicty_CAR</bc>
        <bc>Dimerisation</bc>
        <bc>DinB</bc>
        <bc>Dioxygenase_C</bc>
        <bc>Diphthamide_syn</bc>
        <bc>Disintegrin</bc>
        <bc>DivIC</bc>
        <bc>Dna2</bc>
        <bc>DnaB</bc>
        <bc>DnaB_C</bc>
        <bc>DnaJ</bc>
        <bc>DnaJ_C</bc>
        <bc>DnaJ_CXXCXGXG</bc>
        <bc>Dopey_N</bc>
        <bc>Dor1</bc>
        <bc>DoxX</bc>
        <bc>Dpoe2NT</bc>
        <bc>Dpy-30</bc>
        <bc>Dpy19</bc>
        <bc>Drc1-Sld2</bc>
        <bc>Drf_FH3</bc>
        <bc>Drf_GBD</bc>
        <bc>Drmip_Hesp</bc>
        <bc>DrsE</bc>
        <bc>DsbD</bc>
        <bc>Dus</bc>
        <bc>Dymeclin</bc>
        <bc>Dynactin_p22</bc>
        <bc>Dynactin_p62</bc>
        <bc>Dynamin_M</bc>
        <bc>Dynamin_N</bc>
        <bc>Dynamitin</bc>
        <bc>Dynein_heavy</bc>
        <bc>Dynein_light</bc>
        <bc>Dyp_perox</bc>
        <bc>E1-E2_ATPase</bc>
        <bc>E1_DerP2_DerF2</bc>
        <bc>E1_dh</bc>
        <bc>E2F_TDP</bc>
        <bc>E2_bind</bc>
        <bc>E3_binding</bc>
        <bc>EAF</bc>
        <bc>EAL</bc>
        <bc>EAP30</bc>
        <bc>EB1</bc>
        <bc>EBP</bc>
        <bc>ECH</bc>
        <bc>ECSIT</bc>
        <bc>EF-1_beta_acid</bc>
        <bc>EF1G</bc>
        <bc>EF1_GNE</bc>
        <bc>EFG_C</bc>
        <bc>EFG_IV</bc>
        <bc>EFP</bc>
        <bc>EFP_N</bc>
        <bc>EF_TS</bc>
        <bc>EF_assoc_1</bc>
        <bc>EF_assoc_2</bc>
        <bc>EGF</bc>
        <bc>EGF_2</bc>
        <bc>EGF_CA</bc>
        <bc>EGF_alliinase</bc>
        <bc>EHN</bc>
        <bc>EI24</bc>
        <bc>EIF_2_alpha</bc>
        <bc>EIN3</bc>
        <bc>EKR</bc>
        <bc>ELFV_dehydrog</bc>
        <bc>ELFV_dehydrog_N</bc>
        <bc>ELH</bc>
        <bc>ELL</bc>
        <bc>ELM2</bc>
        <bc>ELMO_CED12</bc>
        <bc>ELO</bc>
        <bc>EMG1</bc>
        <bc>EMP24_GP25L</bc>
        <bc>EMP70</bc>
        <bc>ENT</bc>
        <bc>ENTH</bc>
        <bc>EPL1</bc>
        <bc>EPSP_synthase</bc>
        <bc>ER</bc>
        <bc>ERCC4</bc>
        <bc>ERG2_Sigma1R</bc>
        <bc>ERG4_ERG24</bc>
        <bc>ERO1</bc>
        <bc>ER_lumen_recept</bc>
        <bc>ERp29</bc>
        <bc>ERp29_N</bc>
        <bc>ESCRT-II</bc>
        <bc>EST1</bc>
        <bc>ETC_C1_NDUFA4</bc>
        <bc>ETC_C1_NDUFA5</bc>
        <bc>ETF</bc>
        <bc>ETF_QO</bc>
        <bc>ETF_alpha</bc>
        <bc>EXOSC1</bc>
        <bc>EXS</bc>
        <bc>EamA</bc>
        <bc>Eapp_C</bc>
        <bc>Ebp2</bc>
        <bc>Ectoine_synth</bc>
        <bc>Eeig1</bc>
        <bc>Elf1</bc>
        <bc>Elong-fact-P_C</bc>
        <bc>Elongin_A</bc>
        <bc>EnY2</bc>
        <bc>EndIII_4Fe-2S</bc>
        <bc>Endonuclease_1</bc>
        <bc>Endonuclease_5</bc>
        <bc>Endonuclease_7</bc>
        <bc>Endonuclease_NS</bc>
        <bc>Endosulfine</bc>
        <bc>Endotoxin_N</bc>
        <bc>Enolase_C</bc>
        <bc>Enolase_N</bc>
        <bc>Ependymin</bc>
        <bc>Epimerase</bc>
        <bc>Epimerase_2</bc>
        <bc>Erf4</bc>
        <bc>Erg28</bc>
        <bc>Erv26</bc>
        <bc>Erythro_esteras</bc>
        <bc>Es2</bc>
        <bc>Esterase</bc>
        <bc>Esterase_phd</bc>
        <bc>EutB</bc>
        <bc>EutQ</bc>
        <bc>Evr1_Alr</bc>
        <bc>ExbD</bc>
        <bc>Exo70</bc>
        <bc>Exo_endo_phos</bc>
        <bc>Exonuc_VII_L</bc>
        <bc>Exonuc_V_gamma</bc>
        <bc>Exonuc_X-T</bc>
        <bc>Exostosin</bc>
        <bc>Extensin_2</bc>
        <bc>F-actin_cap_A</bc>
        <bc>F-box</bc>
        <bc>F1F0-ATPsyn_F</bc>
        <bc>F420_oxidored</bc>
        <bc>F5_F8_type_C</bc>
        <bc>FAA_hydrolase</bc>
        <bc>FAD-oxidase_C</bc>
        <bc>FAD_binding_1</bc>
        <bc>FAD_binding_2</bc>
        <bc>FAD_binding_3</bc>
        <bc>FAD_binding_4</bc>
        <bc>FAD_binding_5</bc>
        <bc>FAD_binding_6</bc>
        <bc>FAD_binding_7</bc>
        <bc>FAD_binding_8</bc>
        <bc>FAD_binding_9</bc>
        <bc>FAD_syn</bc>
        <bc>FAE1_CUT1_RppA</bc>
        <bc>FANCF</bc>
        <bc>FANCL_C</bc>
        <bc>FAR1</bc>
        <bc>FAST_1</bc>
        <bc>FAT</bc>
        <bc>FATC</bc>
        <bc>FA_FANCE</bc>
        <bc>FA_desaturase</bc>
        <bc>FA_desaturase_2</bc>
        <bc>FA_hydroxylase</bc>
        <bc>FBA</bc>
        <bc>FBPase</bc>
        <bc>FCD</bc>
        <bc>FCH</bc>
        <bc>FDX-ACB</bc>
        <bc>FERM_C</bc>
        <bc>FERM_M</bc>
        <bc>FERM_N</bc>
        <bc>FF</bc>
        <bc>FFD_TFG</bc>
        <bc>FG-GAP</bc>
        <bc>FGE-sulfatase</bc>
        <bc>FGF</bc>
        <bc>FGGY_C</bc>
        <bc>FGGY_N</bc>
        <bc>FGase</bc>
        <bc>FH2</bc>
        <bc>FHA</bc>
        <bc>FHIPEP</bc>
        <bc>FIBP</bc>
        <bc>FIST</bc>
        <bc>FIST_C</bc>
        <bc>FKBP_C</bc>
        <bc>FLYWCH</bc>
        <bc>FMN_bind_2</bc>
        <bc>FMN_dh</bc>
        <bc>FMN_red</bc>
        <bc>FMO-like</bc>
        <bc>FNIP</bc>
        <bc>FOP_dimer</bc>
        <bc>FPL</bc>
        <bc>FPN1</bc>
        <bc>FR47</bc>
        <bc>FRG1</bc>
        <bc>FSH1</bc>
        <bc>FTCD</bc>
        <bc>FTCD_C</bc>
        <bc>FTCD_N</bc>
        <bc>FTH</bc>
        <bc>FTHFS</bc>
        <bc>FTR1</bc>
        <bc>FTSW_RODA_SPOVE</bc>
        <bc>FUN14</bc>
        <bc>FUR</bc>
        <bc>FUSC</bc>
        <bc>FYRC</bc>
        <bc>FYRN</bc>
        <bc>FYTT</bc>
        <bc>FYVE</bc>
        <bc>F_actin_cap_B</bc>
        <bc>F_bP_aldolase</bc>
        <bc>FabA</bc>
        <bc>Fapy_DNA_glyco</bc>
        <bc>Far-17a_AIG1</bc>
        <bc>Fasciclin</bc>
        <bc>Fascin</bc>
        <bc>FbpA</bc>
        <bc>Fcf1</bc>
        <bc>Fcf2</bc>
        <bc>Fe-ADH</bc>
        <bc>Fe-S_biosyn</bc>
        <bc>FeS</bc>
        <bc>Fe_hyd_SSU</bc>
        <bc>Fe_hyd_lg_C</bc>
        <bc>FecCD</bc>
        <bc>FecR</bc>
        <bc>FeoB_N</bc>
        <bc>Fer2</bc>
        <bc>Fer2_2</bc>
        <bc>Fer2_BFD</bc>
        <bc>Fer4</bc>
        <bc>FerI</bc>
        <bc>Ferric_reduct</bc>
        <bc>Ferritin</bc>
        <bc>Ferrochelatase</bc>
        <bc>Fes1</bc>
        <bc>Fez1</bc>
        <bc>FhuF</bc>
        <bc>Fibrillarin</bc>
        <bc>Fibrinogen_BP</bc>
        <bc>Fibrinogen_C</bc>
        <bc>Fic</bc>
        <bc>Filament</bc>
        <bc>Filamin</bc>
        <bc>FimP</bc>
        <bc>Fimbrial</bc>
        <bc>Fip1</bc>
        <bc>Flagellin_C</bc>
        <bc>Flagellin_N</bc>
        <bc>Flavin_Reduct</bc>
        <bc>Flavodoxin_1</bc>
        <bc>Flavodoxin_2</bc>
        <bc>Flavokinase</bc>
        <bc>Flavoprotein</bc>
        <bc>Flg_bb_rod</bc>
        <bc>FliE</bc>
        <bc>FliH</bc>
        <bc>FmdA_AmdA</bc>
        <bc>Fmp27_GFWDK</bc>
        <bc>Foie-gras_1</bc>
        <bc>FolB</bc>
        <bc>Folate_carrier</bc>
        <bc>Folate_rec</bc>
        <bc>Folliculin</bc>
        <bc>Fork_head</bc>
        <bc>Fork_head_N</bc>
        <bc>Form_Nir_trans</bc>
        <bc>Formyl_trans_C</bc>
        <bc>Formyl_trans_N</bc>
        <bc>Fra10Ac1</bc>
        <bc>Frag1</bc>
        <bc>FragX_IP</bc>
        <bc>Frataxin_Cyay</bc>
        <bc>Fringe</bc>
        <bc>Frizzled</bc>
        <bc>Fructosamin_kin</bc>
        <bc>FtsA</bc>
        <bc>FtsH_ext</bc>
        <bc>FtsJ</bc>
        <bc>FtsK_SpoIIIE</bc>
        <bc>FtsX</bc>
        <bc>FtsZ_C</bc>
        <bc>Ftsk_gamma</bc>
        <bc>Fucokinase</bc>
        <bc>FumaraseC_C</bc>
        <bc>Fumble</bc>
        <bc>Fumerase</bc>
        <bc>Fumerase_C</bc>
        <bc>Fz</bc>
        <bc>G-alpha</bc>
        <bc>G-patch</bc>
        <bc>G10</bc>
        <bc>G6PD_C</bc>
        <bc>G6PD_N</bc>
        <bc>G8</bc>
        <bc>GAF</bc>
        <bc>GARS_A</bc>
        <bc>GARS_C</bc>
        <bc>GARS_N</bc>
        <bc>GASA</bc>
        <bc>GAT</bc>
        <bc>GATA</bc>
        <bc>GATA-N</bc>
        <bc>GATase</bc>
        <bc>GATase_2</bc>
        <bc>GATase_3</bc>
        <bc>GBA2_N</bc>
        <bc>GBP</bc>
        <bc>GBP_C</bc>
        <bc>GCC2_GCC3</bc>
        <bc>GCD14</bc>
        <bc>GCFC</bc>
        <bc>GCK</bc>
        <bc>GCN5L1</bc>
        <bc>GCR1_C</bc>
        <bc>GCS</bc>
        <bc>GCV_H</bc>
        <bc>GCV_T</bc>
        <bc>GCV_T_C</bc>
        <bc>GDA1_CD39</bc>
        <bc>GDC-P</bc>
        <bc>GDE_C</bc>
        <bc>GDI</bc>
        <bc>GDPD</bc>
        <bc>GD_AH_C</bc>
        <bc>GED</bc>
        <bc>GET2</bc>
        <bc>GFA</bc>
        <bc>GFO_IDH_MocA</bc>
        <bc>GFO_IDH_MocA_C</bc>
        <bc>GGDEF</bc>
        <bc>GH3</bc>
        <bc>GHMP_kinases_C</bc>
        <bc>GHMP_kinases_N</bc>
        <bc>GIDA</bc>
        <bc>GIDE</bc>
        <bc>GILT</bc>
        <bc>GIY-YIG</bc>
        <bc>GLE1</bc>
        <bc>GLF</bc>
        <bc>GLTP</bc>
        <bc>GMC_oxred_C</bc>
        <bc>GMC_oxred_N</bc>
        <bc>GMP_PDE_delta</bc>
        <bc>GMP_synt_C</bc>
        <bc>GN3L_Grn1</bc>
        <bc>GNT-I</bc>
        <bc>GON</bc>
        <bc>GPI2</bc>
        <bc>GPS</bc>
        <bc>GPW_gp25</bc>
        <bc>GRAB</bc>
        <bc>GRAM</bc>
        <bc>GRASP55_65</bc>
        <bc>GRIM-19</bc>
        <bc>GRIP</bc>
        <bc>GRP</bc>
        <bc>GSDH</bc>
        <bc>GSH-S_ATP</bc>
        <bc>GSH-S_N</bc>
        <bc>GSHPx</bc>
        <bc>GSH_synth_ATP</bc>
        <bc>GSH_synthase</bc>
        <bc>GSIII_N</bc>
        <bc>GSPII_E</bc>
        <bc>GSPII_E_N</bc>
        <bc>GSPII_F</bc>
        <bc>GSPII_G</bc>
        <bc>GSPII_IJ</bc>
        <bc>GSP_synth</bc>
        <bc>GST_C</bc>
        <bc>GST_N</bc>
        <bc>GT36_AF</bc>
        <bc>GTP1_OBG</bc>
        <bc>GTP_CH_N</bc>
        <bc>GTP_EFTU</bc>
        <bc>GTP_EFTU_D2</bc>
        <bc>GTP_EFTU_D3</bc>
        <bc>GTP_cyclohydro2</bc>
        <bc>GTP_cyclohydroI</bc>
        <bc>GUCT</bc>
        <bc>GWT1</bc>
        <bc>GXGXG</bc>
        <bc>GYF</bc>
        <bc>G_glu_transpept</bc>
        <bc>Gaa1</bc>
        <bc>Gal-3-0_sulfotr</bc>
        <bc>Gal-bind_lectin</bc>
        <bc>GalKase_gal_bdg</bc>
        <bc>GalP_UDP_tr_C</bc>
        <bc>GalP_UDP_transf</bc>
        <bc>Gal_Lectin</bc>
        <bc>Galactosyl_T</bc>
        <bc>Galactosyl_T_2</bc>
        <bc>Gamma-COP</bc>
        <bc>Gamma-thionin</bc>
        <bc>Gar1</bc>
        <bc>GatB_N</bc>
        <bc>GatB_Yqey</bc>
        <bc>Gb3_synth</bc>
        <bc>Gcd10p</bc>
        <bc>GcpE</bc>
        <bc>Gelsolin</bc>
        <bc>Gemin6</bc>
        <bc>Gemin7</bc>
        <bc>GerE</bc>
        <bc>GidB</bc>
        <bc>Git3</bc>
        <bc>Git3_C</bc>
        <bc>GlcNAc</bc>
        <bc>GlcNAc_2-epim</bc>
        <bc>Gln-synt_C</bc>
        <bc>Gln-synt_N</bc>
        <bc>Globin</bc>
        <bc>Glt_symporter</bc>
        <bc>Glu-tRNAGln</bc>
        <bc>Glu_cyclase_2</bc>
        <bc>Glu_cys_ligase</bc>
        <bc>Glu_syn_central</bc>
        <bc>Glu_synthase</bc>
        <bc>Glucan_synthase</bc>
        <bc>Glucokinase</bc>
        <bc>Glucosamine_iso</bc>
        <bc>GlutR_N</bc>
        <bc>Glutaminase</bc>
        <bc>Glutaredoxin</bc>
        <bc>Gly_kinase</bc>
        <bc>Gly_transf_sug</bc>
        <bc>Glyco_hydro_1</bc>
        <bc>Glyco_hydro_10</bc>
        <bc>Glyco_hydro_12</bc>
        <bc>Glyco_hydro_14</bc>
        <bc>Glyco_hydro_15</bc>
        <bc>Glyco_hydro_16</bc>
        <bc>Glyco_hydro_17</bc>
        <bc>Glyco_hydro_18</bc>
        <bc>Glyco_hydro_19</bc>
        <bc>Glyco_hydro_2</bc>
        <bc>Glyco_hydro_20</bc>
        <bc>Glyco_hydro_20b</bc>
        <bc>Glyco_hydro_25</bc>
        <bc>Glyco_hydro_28</bc>
        <bc>Glyco_hydro_2_C</bc>
        <bc>Glyco_hydro_2_N</bc>
        <bc>Glyco_hydro_3</bc>
        <bc>Glyco_hydro_30</bc>
        <bc>Glyco_hydro_31</bc>
        <bc>Glyco_hydro_32C</bc>
        <bc>Glyco_hydro_32N</bc>
        <bc>Glyco_hydro_35</bc>
        <bc>Glyco_hydro_38</bc>
        <bc>Glyco_hydro_38C</bc>
        <bc>Glyco_hydro_39</bc>
        <bc>Glyco_hydro_3_C</bc>
        <bc>Glyco_hydro_42</bc>
        <bc>Glyco_hydro_42M</bc>
        <bc>Glyco_hydro_43</bc>
        <bc>Glyco_hydro_45</bc>
        <bc>Glyco_hydro_46</bc>
        <bc>Glyco_hydro_47</bc>
        <bc>Glyco_hydro_49</bc>
        <bc>Glyco_hydro_53</bc>
        <bc>Glyco_hydro_6</bc>
        <bc>Glyco_hydro_61</bc>
        <bc>Glyco_hydro_63</bc>
        <bc>Glyco_hydro_65C</bc>
        <bc>Glyco_hydro_65N</bc>
        <bc>Glyco_hydro_65m</bc>
        <bc>Glyco_hydro_67C</bc>
        <bc>Glyco_hydro_67M</bc>
        <bc>Glyco_hydro_67N</bc>
        <bc>Glyco_hydro_68</bc>
        <bc>Glyco_hydro_7</bc>
        <bc>Glyco_hydro_71</bc>
        <bc>Glyco_hydro_72</bc>
        <bc>Glyco_hydro_76</bc>
        <bc>Glyco_hydro_77</bc>
        <bc>Glyco_hydro_79n</bc>
        <bc>Glyco_hydro_8</bc>
        <bc>Glyco_hydro_81</bc>
        <bc>Glyco_hydro_85</bc>
        <bc>Glyco_hydro_88</bc>
        <bc>Glyco_hydro_9</bc>
        <bc>Glyco_hydro_92</bc>
        <bc>Glyco_hydro_cc</bc>
        <bc>Glyco_tran_28_C</bc>
        <bc>Glyco_transf_10</bc>
        <bc>Glyco_transf_11</bc>
        <bc>Glyco_transf_15</bc>
        <bc>Glyco_transf_17</bc>
        <bc>Glyco_transf_20</bc>
        <bc>Glyco_transf_22</bc>
        <bc>Glyco_transf_25</bc>
        <bc>Glyco_transf_28</bc>
        <bc>Glyco_transf_29</bc>
        <bc>Glyco_transf_34</bc>
        <bc>Glyco_transf_36</bc>
        <bc>Glyco_transf_43</bc>
        <bc>Glyco_transf_5</bc>
        <bc>Glyco_transf_54</bc>
        <bc>Glyco_transf_64</bc>
        <bc>Glyco_transf_8</bc>
        <bc>Glycogen_syn</bc>
        <bc>Glycolytic</bc>
        <bc>Glycophorin_A</bc>
        <bc>Glycos_trans_3N</bc>
        <bc>Glycos_transf_1</bc>
        <bc>Glycos_transf_2</bc>
        <bc>Glycos_transf_3</bc>
        <bc>Glycos_transf_4</bc>
        <bc>Glyoxal_oxid_N</bc>
        <bc>Glyoxalase</bc>
        <bc>GntP_permease</bc>
        <bc>GntR</bc>
        <bc>Golgin_A5</bc>
        <bc>Got1</bc>
        <bc>Gp_dh_C</bc>
        <bc>Gp_dh_N</bc>
        <bc>GpcrRhopsn4</bc>
        <bc>Gpi1</bc>
        <bc>Gpi16</bc>
        <bc>Granulin</bc>
        <bc>GreA_GreB</bc>
        <bc>GreA_GreB_N</bc>
        <bc>Grp1_Fun34_YaaH</bc>
        <bc>GrpE</bc>
        <bc>GspK</bc>
        <bc>Gtr1_RagA</bc>
        <bc>GtrA</bc>
        <bc>Guanylate_cyc</bc>
        <bc>Guanylate_cyc_2</bc>
        <bc>Guanylate_kin</bc>
        <bc>H2TH</bc>
        <bc>HA2</bc>
        <bc>HABP4_PAI-RBP1</bc>
        <bc>HALZ</bc>
        <bc>HAMP</bc>
        <bc>HAND</bc>
        <bc>HAP1_N</bc>
        <bc>HAP2-GCS1</bc>
        <bc>HAT</bc>
        <bc>HATPase_c</bc>
        <bc>HC2</bc>
        <bc>HCNGP</bc>
        <bc>HCO3_cotransp</bc>
        <bc>HCR</bc>
        <bc>HCaRG</bc>
        <bc>HD</bc>
        <bc>HDA2-3</bc>
        <bc>HDAC_interact</bc>
        <bc>HEAT</bc>
        <bc>HEAT_PBS</bc>
        <bc>HECT</bc>
        <bc>HELP</bc>
        <bc>HEM4</bc>
        <bc>HET</bc>
        <bc>HGTP_anticodon</bc>
        <bc>HHH</bc>
        <bc>HI0933_like</bc>
        <bc>HIG_1_N</bc>
        <bc>HIN</bc>
        <bc>HIRAN</bc>
        <bc>HIT</bc>
        <bc>HK</bc>
        <bc>HLH</bc>
        <bc>HMA</bc>
        <bc>HMG-CoA_red</bc>
        <bc>HMGL-like</bc>
        <bc>HMG_CoA_synt_C</bc>
        <bc>HMG_CoA_synt_N</bc>
        <bc>HMG_box</bc>
        <bc>HNH</bc>
        <bc>HNOB</bc>
        <bc>HNOBA</bc>
        <bc>HOOK</bc>
        <bc>HORMA</bc>
        <bc>HPP</bc>
        <bc>HPPK</bc>
        <bc>HRDC</bc>
        <bc>HSA</bc>
        <bc>HSBP1</bc>
        <bc>HSCB_C</bc>
        <bc>HSF_DNA-bind</bc>
        <bc>HSP20</bc>
        <bc>HSP33</bc>
        <bc>HSP70</bc>
        <bc>HSP90</bc>
        <bc>HTH_1</bc>
        <bc>HTH_11</bc>
        <bc>HTH_3</bc>
        <bc>HTH_5</bc>
        <bc>HTH_6</bc>
        <bc>HTH_7</bc>
        <bc>HTH_8</bc>
        <bc>HTH_9</bc>
        <bc>HTH_AraC</bc>
        <bc>HTH_IclR</bc>
        <bc>HTH_psq</bc>
        <bc>HVSL</bc>
        <bc>HYR</bc>
        <bc>H_PPase</bc>
        <bc>H_lectin</bc>
        <bc>Haemagg_act</bc>
        <bc>Ham1p_like</bc>
        <bc>Hap2_elong</bc>
        <bc>Hat1_N</bc>
        <bc>Helicase_C</bc>
        <bc>HemN_C</bc>
        <bc>Heme_oxygenase</bc>
        <bc>Hemerythrin</bc>
        <bc>Hep_59</bc>
        <bc>Hep_Hag</bc>
        <bc>Hepar_II_III</bc>
        <bc>Hexokinase_1</bc>
        <bc>Hexokinase_2</bc>
        <bc>HgmA</bc>
        <bc>HhH-GPD</bc>
        <bc>Hint</bc>
        <bc>HipA_C</bc>
        <bc>HipA_N</bc>
        <bc>Hira</bc>
        <bc>HisG</bc>
        <bc>HisG_C</bc>
        <bc>HisKA</bc>
        <bc>His_biosynth</bc>
        <bc>His_kinase</bc>
        <bc>Hist_deacetyl</bc>
        <bc>Histidinol_dh</bc>
        <bc>Histone</bc>
        <bc>Histone_HNS</bc>
        <bc>HlyD</bc>
        <bc>HlyIII</bc>
        <bc>Hom_end_hint</bc>
        <bc>Homeobox</bc>
        <bc>Homoserine_dh</bc>
        <bc>HpaB_N</bc>
        <bc>HpcH_HpaI</bc>
        <bc>Hpt</bc>
        <bc>HtrL_YibB</bc>
        <bc>Hus1</bc>
        <bc>HutD</bc>
        <bc>HxlR</bc>
        <bc>Hyccin</bc>
        <bc>Hydant_A_N</bc>
        <bc>Hydantoinase_A</bc>
        <bc>Hydantoinase_B</bc>
        <bc>Hydrolase</bc>
        <bc>Hydrolase_3</bc>
        <bc>Hydrolase_4</bc>
        <bc>Hydroxy-O-Methy</bc>
        <bc>I-set</bc>
        <bc>IATP</bc>
        <bc>IBB</bc>
        <bc>IBN_N</bc>
        <bc>IBR</bc>
        <bc>ICAT</bc>
        <bc>ICL</bc>
        <bc>ICMT</bc>
        <bc>ICln_channel</bc>
        <bc>IDH</bc>
        <bc>IDO</bc>
        <bc>IF-2</bc>
        <bc>IF-2B</bc>
        <bc>IF2_N</bc>
        <bc>IF3_C</bc>
        <bc>IF3_N</bc>
        <bc>IF4E</bc>
        <bc>IFP_35_N</bc>
        <bc>IFRD</bc>
        <bc>IFRD_C</bc>
        <bc>IFT46_B_C</bc>
        <bc>IFT57</bc>
        <bc>IF_tail</bc>
        <bc>IGPD</bc>
        <bc>IGPS</bc>
        <bc>IGR</bc>
        <bc>IIGP</bc>
        <bc>IKI3</bc>
        <bc>ILVD_EDD</bc>
        <bc>IMD</bc>
        <bc>IML2</bc>
        <bc>IMPDH</bc>
        <bc>IMS</bc>
        <bc>IMS_C</bc>
        <bc>IMS_HHH</bc>
        <bc>INCENP_ARK-bind</bc>
        <bc>INCENP_N</bc>
        <bc>INSIG</bc>
        <bc>IPK</bc>
        <bc>IPP-2</bc>
        <bc>IPPT</bc>
        <bc>IPT</bc>
        <bc>IP_trans</bc>
        <bc>IQ</bc>
        <bc>IRK</bc>
        <bc>ISN1</bc>
        <bc>IU_nuc_hydro</bc>
        <bc>IclR</bc>
        <bc>Ifi-6-16</bc>
        <bc>IlvC</bc>
        <bc>IlvN</bc>
        <bc>Img2</bc>
        <bc>Indigoidine_A</bc>
        <bc>Inhibitor_I29</bc>
        <bc>Inhibitor_I9</bc>
        <bc>Inhibitor_PI31</bc>
        <bc>Init_tRNA_PT</bc>
        <bc>Inos-1-P_synth</bc>
        <bc>Inositol_P</bc>
        <bc>Ins134_P3_kin</bc>
        <bc>Ins145_P3_rec</bc>
        <bc>Ins_P5_2-kin</bc>
        <bc>Integrase</bc>
        <bc>Integrase_Zn</bc>
        <bc>Interfer-bind</bc>
        <bc>Intron_maturas2</bc>
        <bc>Ion_trans</bc>
        <bc>Ion_trans_2</bc>
        <bc>Ion_trans_N</bc>
        <bc>Ipi1_N</bc>
        <bc>Iron_permease</bc>
        <bc>Iso_dh</bc>
        <bc>Isochorismatase</bc>
        <bc>IspD</bc>
        <bc>Ist1</bc>
        <bc>IstB</bc>
        <bc>Isy1</bc>
        <bc>IucA_IucC</bc>
        <bc>Jacalin</bc>
        <bc>JmjC</bc>
        <bc>JmjN</bc>
        <bc>Josephin</bc>
        <bc>K-box</bc>
        <bc>KA1</bc>
        <bc>KAP</bc>
        <bc>KAP_NTPase</bc>
        <bc>KAT11</bc>
        <bc>KBP_C</bc>
        <bc>KH_1</bc>
        <bc>KH_2</bc>
        <bc>KIF1B</bc>
        <bc>KIX</bc>
        <bc>KLRAQ</bc>
        <bc>KOG2701</bc>
        <bc>KOW</bc>
        <bc>KR</bc>
        <bc>KTI12</bc>
        <bc>K_tetra</bc>
        <bc>K_trans</bc>
        <bc>KaiC</bc>
        <bc>Kazal_1</bc>
        <bc>Kazal_2</bc>
        <bc>Kdo</bc>
        <bc>Kelch_1</bc>
        <bc>Kelch_2</bc>
        <bc>Keratin_assoc</bc>
        <bc>Ketoacyl-synt_C</bc>
        <bc>KilA-N</bc>
        <bc>Kin17_mid</bc>
        <bc>Kinesin</bc>
        <bc>Kinetochor_Ybp2</bc>
        <bc>Kp4</bc>
        <bc>Kri1</bc>
        <bc>Kringle</bc>
        <bc>Ku</bc>
        <bc>Ku_C</bc>
        <bc>Ku_N</bc>
        <bc>Ku_PK_bind</bc>
        <bc>Kua-UEV1_localn</bc>
        <bc>Kunitz_BPTI</bc>
        <bc>KxDL</bc>
        <bc>L31</bc>
        <bc>L51_S25_CI-B8</bc>
        <bc>LACT</bc>
        <bc>LAGLIDADG_1</bc>
        <bc>LAGLIDADG_2</bc>
        <bc>LANC_like</bc>
        <bc>LBP_BPI_CETP</bc>
        <bc>LBP_BPI_CETP_C</bc>
        <bc>LBR_tudor</bc>
        <bc>LCCL</bc>
        <bc>LCM</bc>
        <bc>LEA_2</bc>
        <bc>LEA_4</bc>
        <bc>LEH</bc>
        <bc>LETM1</bc>
        <bc>LIM</bc>
        <bc>LIM_bind</bc>
        <bc>LMBR1</bc>
        <bc>LMWPc</bc>
        <bc>LNS2</bc>
        <bc>LON</bc>
        <bc>LRRNT</bc>
        <bc>LRRNT_2</bc>
        <bc>LRR_1</bc>
        <bc>LRS4</bc>
        <bc>LSM</bc>
        <bc>LTV</bc>
        <bc>LUC7</bc>
        <bc>LYTB</bc>
        <bc>La</bc>
        <bc>LacAB_rpiB</bc>
        <bc>LacI</bc>
        <bc>LacY_symp</bc>
        <bc>Lactamase_B</bc>
        <bc>Lactate_perm</bc>
        <bc>LamB_YcsF</bc>
        <bc>Laminin_EGF</bc>
        <bc>Laminin_G_2</bc>
        <bc>Las1</bc>
        <bc>Ldh_1_C</bc>
        <bc>Ldh_1_N</bc>
        <bc>Ldh_2</bc>
        <bc>Ldl_recept_a</bc>
        <bc>Lectin_C</bc>
        <bc>Lectin_leg-like</bc>
        <bc>Lectin_legB</bc>
        <bc>Leo1</bc>
        <bc>LepA_C</bc>
        <bc>LeuA_dimer</bc>
        <bc>Leu_Phe_trans</bc>
        <bc>Leuk-A4-hydro_C</bc>
        <bc>Lgl_C</bc>
        <bc>LicD</bc>
        <bc>LigB</bc>
        <bc>Lig_chan</bc>
        <bc>Lig_chan-Glu_bd</bc>
        <bc>Ligase_CoA</bc>
        <bc>Linker_histone</bc>
        <bc>Lip_A_acyltrans</bc>
        <bc>Lip_prot_lig_C</bc>
        <bc>Lipase</bc>
        <bc>Lipase3_N</bc>
        <bc>Lipase_2</bc>
        <bc>Lipase_3</bc>
        <bc>Lipase_GDSL</bc>
        <bc>Lipid_DES</bc>
        <bc>Lipin_N</bc>
        <bc>Lipocalin</bc>
        <bc>Lipocalin_2</bc>
        <bc>Lipoprotein_9</bc>
        <bc>Lipoxygenase</bc>
        <bc>LisH</bc>
        <bc>Lon_C</bc>
        <bc>LpxC</bc>
        <bc>LpxK</bc>
        <bc>LrgB</bc>
        <bc>LsmAD</bc>
        <bc>Lsm_interact</bc>
        <bc>LtrA</bc>
        <bc>Lum_binding</bc>
        <bc>Lung_7-TM_R</bc>
        <bc>Lyase_1</bc>
        <bc>Lyase_8</bc>
        <bc>Lyase_8_N</bc>
        <bc>LysE</bc>
        <bc>LysM</bc>
        <bc>LysR_substrate</bc>
        <bc>Lysine_decarbox</bc>
        <bc>Lysyl_oxidase</bc>
        <bc>LytTR</bc>
        <bc>M16C_assoc</bc>
        <bc>M20_dimer</bc>
        <bc>MA3</bc>
        <bc>MACPF</bc>
        <bc>MAD</bc>
        <bc>MADF_DNA_bdg</bc>
        <bc>MAGE</bc>
        <bc>MAM</bc>
        <bc>MAM33</bc>
        <bc>MAP1_LC3</bc>
        <bc>MAP65_ASE1</bc>
        <bc>MAPEG</bc>
        <bc>MAPKK1_Int</bc>
        <bc>MARCKS</bc>
        <bc>MARVEL</bc>
        <bc>MAR_sialic_bdg</bc>
        <bc>MAT1</bc>
        <bc>MATH</bc>
        <bc>MBD</bc>
        <bc>MBF1</bc>
        <bc>MBOAT</bc>
        <bc>MBT</bc>
        <bc>MCD</bc>
        <bc>MCE</bc>
        <bc>MCM</bc>
        <bc>MCM2_N</bc>
        <bc>MCPsignal</bc>
        <bc>MENTAL</bc>
        <bc>META</bc>
        <bc>MFAP1_C</bc>
        <bc>MFMR</bc>
        <bc>MFS_1</bc>
        <bc>MG1</bc>
        <bc>MGAT2</bc>
        <bc>MGS</bc>
        <bc>MHYT</bc>
        <bc>MIB_HERC2</bc>
        <bc>MIF</bc>
        <bc>MIF4G</bc>
        <bc>MIF4G_like</bc>
        <bc>MIF4G_like_2</bc>
        <bc>MIG-14_Wnt-bd</bc>
        <bc>MIP</bc>
        <bc>MIP-T3</bc>
        <bc>MIR</bc>
        <bc>MIT</bc>
        <bc>MKT1_C</bc>
        <bc>MKT1_N</bc>
        <bc>MMPL</bc>
        <bc>MMR_HSR1</bc>
        <bc>MMR_HSR1_C</bc>
        <bc>MMS1</bc>
        <bc>MMS19_N</bc>
        <bc>MM_CoA_mutase</bc>
        <bc>MMgT</bc>
        <bc>MMtag</bc>
        <bc>MOFRL</bc>
        <bc>MORN</bc>
        <bc>MOSC</bc>
        <bc>MOSC_N</bc>
        <bc>MOZ_SAS</bc>
        <bc>MPP6</bc>
        <bc>MPPN</bc>
        <bc>MRC1</bc>
        <bc>MRG</bc>
        <bc>MRJP</bc>
        <bc>MRP</bc>
        <bc>MRP-L27</bc>
        <bc>MRP-L28</bc>
        <bc>MRP-L46</bc>
        <bc>MRP-L47</bc>
        <bc>MRP-S28</bc>
        <bc>MRP-S33</bc>
        <bc>MRP_L53</bc>
        <bc>MR_MLE</bc>
        <bc>MR_MLE_N</bc>
        <bc>MSC</bc>
        <bc>MS_channel</bc>
        <bc>MT-A70</bc>
        <bc>MTHFR</bc>
        <bc>MTP18</bc>
        <bc>MTS</bc>
        <bc>MULE</bc>
        <bc>MVIN</bc>
        <bc>MVP_shoulder</bc>
        <bc>Mac</bc>
        <bc>Macro</bc>
        <bc>Mad3_BUB1_I</bc>
        <bc>Maf</bc>
        <bc>Maf1</bc>
        <bc>Mago-bind</bc>
        <bc>Mago_nashi</bc>
        <bc>Mak10</bc>
        <bc>Mak16</bc>
        <bc>Malate_synthase</bc>
        <bc>Malectin</bc>
        <bc>Malic_M</bc>
        <bc>Man-6-P_recep</bc>
        <bc>Mannitol_dh</bc>
        <bc>Mannitol_dh_C</bc>
        <bc>Mannosyl_trans</bc>
        <bc>Mannosyl_trans2</bc>
        <bc>Mannosyl_trans3</bc>
        <bc>MaoC_dehydratas</bc>
        <bc>MarR</bc>
        <bc>MatE</bc>
        <bc>Matrilin_ccoil</bc>
        <bc>MazG</bc>
        <bc>Mcm10</bc>
        <bc>Mec-17</bc>
        <bc>Meckelin</bc>
        <bc>Med1</bc>
        <bc>Med10</bc>
        <bc>Med11</bc>
        <bc>Med12</bc>
        <bc>Med13_C</bc>
        <bc>Med14</bc>
        <bc>Med15</bc>
        <bc>Med17</bc>
        <bc>Med18</bc>
        <bc>Med19</bc>
        <bc>Med2</bc>
        <bc>Med20</bc>
        <bc>Med21</bc>
        <bc>Med22</bc>
        <bc>Med23</bc>
        <bc>Med25_NR-box</bc>
        <bc>Med25_VWA</bc>
        <bc>Med26</bc>
        <bc>Med27</bc>
        <bc>Med28</bc>
        <bc>Med29</bc>
        <bc>Med31</bc>
        <bc>Med4</bc>
        <bc>Med6</bc>
        <bc>Med7</bc>
        <bc>Med8</bc>
        <bc>Med9</bc>
        <bc>Mei5</bc>
        <bc>Melibiase</bc>
        <bc>Mem_trans</bc>
        <bc>Membr_traf_MHD</bc>
        <bc>Membralin</bc>
        <bc>Memo</bc>
        <bc>Menin</bc>
        <bc>MerC</bc>
        <bc>MerR</bc>
        <bc>MerR-DNA-bind</bc>
        <bc>MerT</bc>
        <bc>Mesd</bc>
        <bc>MetW</bc>
        <bc>Met_10</bc>
        <bc>Met_synt_B12</bc>
        <bc>Metalloenzyme</bc>
        <bc>Metallopep</bc>
        <bc>Metallophos</bc>
        <bc>Meth_synt_1</bc>
        <bc>Meth_synt_2</bc>
        <bc>Methyltrans_RNA</bc>
        <bc>Methyltrans_SAM</bc>
        <bc>MethyltransfD12</bc>
        <bc>Methyltransf_10</bc>
        <bc>Methyltransf_11</bc>
        <bc>Methyltransf_12</bc>
        <bc>Methyltransf_15</bc>
        <bc>Methyltransf_16</bc>
        <bc>Methyltransf_2</bc>
        <bc>Methyltransf_3</bc>
        <bc>Methyltransf_4</bc>
        <bc>Methyltransf_5</bc>
        <bc>Methyltransf_6</bc>
        <bc>Methyltransf_7</bc>
        <bc>Methyltransf_8</bc>
        <bc>Methyltransf_FA</bc>
        <bc>Mg_chelatase</bc>
        <bc>Mga</bc>
        <bc>Mgm101p</bc>
        <bc>MgsA_C</bc>
        <bc>MgtC</bc>
        <bc>MgtE</bc>
        <bc>MgtE_N</bc>
        <bc>MiAMP1</bc>
        <bc>Mic1</bc>
        <bc>Microtub_assoc</bc>
        <bc>Mid2</bc>
        <bc>Mif2</bc>
        <bc>Milton</bc>
        <bc>MinC_C</bc>
        <bc>MinE</bc>
        <bc>MipZ</bc>
        <bc>Miro</bc>
        <bc>Mis12</bc>
        <bc>Mis12_component</bc>
        <bc>Misat_Myo_SegII</bc>
        <bc>MitoNEET_N</bc>
        <bc>Mito_carr</bc>
        <bc>Mitofilin</bc>
        <bc>Mlf1IP</bc>
        <bc>MmgE_PrpD</bc>
        <bc>Mmp37</bc>
        <bc>Mnd1</bc>
        <bc>Mo-co_dimer</bc>
        <bc>Mo25</bc>
        <bc>MoCF_biosynth</bc>
        <bc>MoaC</bc>
        <bc>MoaE</bc>
        <bc>Mob1_phocein</bc>
        <bc>MobB</bc>
        <bc>Mob_synth_C</bc>
        <bc>Mod_r</bc>
        <bc>MoeA_C</bc>
        <bc>MoeA_N</bc>
        <bc>MoeZ_MoeB</bc>
        <bc>Mog1</bc>
        <bc>Molybdop_Fe4S4</bc>
        <bc>Molybdopterin</bc>
        <bc>Molydop_binding</bc>
        <bc>Mon1</bc>
        <bc>Morph_protein1</bc>
        <bc>MotA_ExbB</bc>
        <bc>Motile_Sperm</bc>
        <bc>Mov34</bc>
        <bc>Mpp10</bc>
        <bc>Mpv17_PMP22</bc>
        <bc>Mqo</bc>
        <bc>Mre11_DNA_bind</bc>
        <bc>MreB_Mbl</bc>
        <bc>MscL</bc>
        <bc>Mss4</bc>
        <bc>MtN3_slv</bc>
        <bc>Mt_ATP-synt_B</bc>
        <bc>Mt_ATP-synt_D</bc>
        <bc>Mtc</bc>
        <bc>Mu-like_gpT</bc>
        <bc>MuDR</bc>
        <bc>Muc_lac_enz</bc>
        <bc>Multi_Drug_Res</bc>
        <bc>MurB_C</bc>
        <bc>Mur_ligase</bc>
        <bc>Mur_ligase_C</bc>
        <bc>Mur_ligase_M</bc>
        <bc>Mus7</bc>
        <bc>Musclin</bc>
        <bc>MutL_C</bc>
        <bc>MutS_I</bc>
        <bc>MutS_II</bc>
        <bc>MutS_III</bc>
        <bc>MutS_IV</bc>
        <bc>MutS_V</bc>
        <bc>MyTH4</bc>
        <bc>Myb_DNA-bind_2</bc>
        <bc>Myb_DNA-binding</bc>
        <bc>Myosin_N</bc>
        <bc>Myosin_TH1</bc>
        <bc>Myosin_head</bc>
        <bc>Myotub-related</bc>
        <bc>N1221</bc>
        <bc>N2227</bc>
        <bc>N6-adenineMlase</bc>
        <bc>N6_Mtase</bc>
        <bc>N6_N4_Mtase</bc>
        <bc>NAC</bc>
        <bc>NACHT</bc>
        <bc>NAD-GH</bc>
        <bc>NADH-G_4Fe-4S_3</bc>
        <bc>NADH-u_ox-rdase</bc>
        <bc>NADH5_C</bc>
        <bc>NADH_4Fe-4S</bc>
        <bc>NADH_ub_rd_NUML</bc>
        <bc>NADHdh</bc>
        <bc>NAD_Gly3P_dh_C</bc>
        <bc>NAD_Gly3P_dh_N</bc>
        <bc>NAD_binding_1</bc>
        <bc>NAD_binding_2</bc>
        <bc>NAD_binding_3</bc>
        <bc>NAD_binding_4</bc>
        <bc>NAD_binding_5</bc>
        <bc>NAD_binding_6</bc>
        <bc>NAD_kinase</bc>
        <bc>NAD_synthase</bc>
        <bc>NAGLU</bc>
        <bc>NAP</bc>
        <bc>NAPRTase</bc>
        <bc>NARG2_C</bc>
        <bc>NARP1</bc>
        <bc>NAS</bc>
        <bc>NAcGluc_Transf</bc>
        <bc>NB-ARC</bc>
        <bc>NC</bc>
        <bc>NCA2</bc>
        <bc>NDK</bc>
        <bc>NDUFA12</bc>
        <bc>NDUFB10</bc>
        <bc>NDUF_B12</bc>
        <bc>NDUF_B7</bc>
        <bc>NEP</bc>
        <bc>NERD</bc>
        <bc>NESP55</bc>
        <bc>NGF</bc>
        <bc>NGP1NT</bc>
        <bc>NHL</bc>
        <bc>NHase_alpha</bc>
        <bc>NHase_beta</bc>
        <bc>NICE-3</bc>
        <bc>NIF</bc>
        <bc>NIF3</bc>
        <bc>NIPSNAP</bc>
        <bc>NIR_SIR</bc>
        <bc>NIR_SIR_ferr</bc>
        <bc>NIT</bc>
        <bc>NLE</bc>
        <bc>NLPC_P60</bc>
        <bc>NMD3</bc>
        <bc>NMT</bc>
        <bc>NMT1</bc>
        <bc>NMT_C</bc>
        <bc>NOA36</bc>
        <bc>NOB1_Zn_bind</bc>
        <bc>NOC3p</bc>
        <bc>NOG1</bc>
        <bc>NOGCT</bc>
        <bc>NOP5NT</bc>
        <bc>NOSIC</bc>
        <bc>NOT2_3_5</bc>
        <bc>NO_synthase</bc>
        <bc>NPD</bc>
        <bc>NPH3</bc>
        <bc>NPIP</bc>
        <bc>NPL4</bc>
        <bc>NPP1</bc>
        <bc>NPR2</bc>
        <bc>NPR3</bc>
        <bc>NT5C</bc>
        <bc>NTF2</bc>
        <bc>NTP_transf_2</bc>
        <bc>NTP_transferase</bc>
        <bc>NTPase_I-T</bc>
        <bc>NUC130_3NT</bc>
        <bc>NUC153</bc>
        <bc>NUC173</bc>
        <bc>NUC194</bc>
        <bc>NUDIX</bc>
        <bc>NUDIX-like</bc>
        <bc>NUFIP1</bc>
        <bc>NUP50</bc>
        <bc>N_methyl</bc>
        <bc>Na_Ca_ex</bc>
        <bc>Na_H_Exchanger</bc>
        <bc>Na_H_antiport_1</bc>
        <bc>Na_H_antiporter</bc>
        <bc>Na_Pi_cotrans</bc>
        <bc>Na_sulph_symp</bc>
        <bc>Na_trans_assoc</bc>
        <bc>NadA</bc>
        <bc>NatB_MDM20</bc>
        <bc>Nbl1_Borealin_N</bc>
        <bc>Nckap1</bc>
        <bc>Ndc1_Nup</bc>
        <bc>Ndc80_HEC</bc>
        <bc>Ndr</bc>
        <bc>Ndufs5</bc>
        <bc>Nefa_Nip30_N</bc>
        <bc>Neisseria_PilC</bc>
        <bc>NeuB</bc>
        <bc>Neur_chan_LBD</bc>
        <bc>Neur_chan_memb</bc>
        <bc>Neurochondrin</bc>
        <bc>Nexin_C</bc>
        <bc>Nfu_N</bc>
        <bc>Nha1_C</bc>
        <bc>Ni_hydr_CYTB</bc>
        <bc>Nic96</bc>
        <bc>NicO</bc>
        <bc>Nicastrin</bc>
        <bc>NifU</bc>
        <bc>NifU_N</bc>
        <bc>NikM</bc>
        <bc>Nitroreductase</bc>
        <bc>NmrA</bc>
        <bc>Nnf1</bc>
        <bc>NnrU</bc>
        <bc>Noc2</bc>
        <bc>NodZ</bc>
        <bc>Nodulin-like</bc>
        <bc>Nol1_Nop2_Fmu</bc>
        <bc>Nop</bc>
        <bc>Nop10p</bc>
        <bc>Nop14</bc>
        <bc>Nop16</bc>
        <bc>Nop25</bc>
        <bc>Nop52</bc>
        <bc>Nop53</bc>
        <bc>Not1</bc>
        <bc>Not3</bc>
        <bc>Notch</bc>
        <bc>Npa1</bc>
        <bc>Nramp</bc>
        <bc>Nrap</bc>
        <bc>NrfD</bc>
        <bc>Nse4</bc>
        <bc>Nsp1_C</bc>
        <bc>NuA4</bc>
        <bc>Nuc-transf</bc>
        <bc>Nuc_H_symport</bc>
        <bc>Nuc_deoxyrib_tr</bc>
        <bc>Nuc_sug_transp</bc>
        <bc>Nucleoplasmin</bc>
        <bc>Nucleopor_Nup85</bc>
        <bc>Nucleoporin2</bc>
        <bc>Nucleoporin_C</bc>
        <bc>Nucleoporin_N</bc>
        <bc>Nucleos_tra2_C</bc>
        <bc>Nucleos_tra2_N</bc>
        <bc>Nucleoside_tran</bc>
        <bc>Nucleotid_trans</bc>
        <bc>Nuf2</bc>
        <bc>Nup160</bc>
        <bc>Nup188</bc>
        <bc>Nup84_Nup100</bc>
        <bc>Nup88</bc>
        <bc>Nup96</bc>
        <bc>NusB</bc>
        <bc>O-FucT</bc>
        <bc>OATP</bc>
        <bc>OB_RNB</bc>
        <bc>OCD_Mu_crystall</bc>
        <bc>ODC_AZ</bc>
        <bc>ODV-E18</bc>
        <bc>OEP</bc>
        <bc>OGFr_N</bc>
        <bc>OGG_N</bc>
        <bc>OHCU_decarbox</bc>
        <bc>OKR_DC_1</bc>
        <bc>OKR_DC_1_C</bc>
        <bc>OLF</bc>
        <bc>OMPdecase</bc>
        <bc>OPA3</bc>
        <bc>OPT</bc>
        <bc>ORC2</bc>
        <bc>ORC3_N</bc>
        <bc>ORC6</bc>
        <bc>ORMDL</bc>
        <bc>OSCP</bc>
        <bc>OST3_OST6</bc>
        <bc>OTCace</bc>
        <bc>OTCace_N</bc>
        <bc>OTU</bc>
        <bc>Occludin_ELL</bc>
        <bc>Ocnus</bc>
        <bc>Octopine_DH</bc>
        <bc>Ofd1_CTDD</bc>
        <bc>OmpA</bc>
        <bc>OmpH</bc>
        <bc>OmpW</bc>
        <bc>Opi1</bc>
        <bc>OprB</bc>
        <bc>Orai-1</bc>
        <bc>Orn_Arg_deC_N</bc>
        <bc>Orn_DAP_Arg_deC</bc>
        <bc>Orthoreo_P10</bc>
        <bc>Oscp1</bc>
        <bc>OsmC</bc>
        <bc>Ost4</bc>
        <bc>OstA_C</bc>
        <bc>Oxidored-like</bc>
        <bc>Oxidored_FMN</bc>
        <bc>Oxidored_molyb</bc>
        <bc>Oxidored_nitro</bc>
        <bc>Oxidored_q1</bc>
        <bc>Oxidored_q1_N</bc>
        <bc>Oxidored_q2</bc>
        <bc>Oxidored_q3</bc>
        <bc>Oxidored_q4</bc>
        <bc>Oxidored_q6</bc>
        <bc>Oxysterol_BP</bc>
        <bc>P-mevalo_kinase</bc>
        <bc>P16-Arc</bc>
        <bc>P21-Arc</bc>
        <bc>P2X_receptor</bc>
        <bc>P34-Arc</bc>
        <bc>PA</bc>
        <bc>PA14</bc>
        <bc>PA26</bc>
        <bc>PA28_beta</bc>
        <bc>PABP</bc>
        <bc>PAC2</bc>
        <bc>PADR1</bc>
        <bc>PAD_porph</bc>
        <bc>PAE</bc>
        <bc>PAF-AH_p_II</bc>
        <bc>PAH</bc>
        <bc>PAL</bc>
        <bc>PALP</bc>
        <bc>PAM2</bc>
        <bc>PAN_1</bc>
        <bc>PAN_2</bc>
        <bc>PAN_3</bc>
        <bc>PAP1</bc>
        <bc>PAP2</bc>
        <bc>PAPA-1</bc>
        <bc>PAPS_reduct</bc>
        <bc>PAP_RNA-bind</bc>
        <bc>PAP_assoc</bc>
        <bc>PAP_central</bc>
        <bc>PARG_cat</bc>
        <bc>PARP</bc>
        <bc>PARP_reg</bc>
        <bc>PARP_regulatory</bc>
        <bc>PAS</bc>
        <bc>PAS_2</bc>
        <bc>PAS_3</bc>
        <bc>PAS_4</bc>
        <bc>PAT1</bc>
        <bc>PAX</bc>
        <bc>PAXNEB</bc>
        <bc>PAZ</bc>
        <bc>PA_decarbox</bc>
        <bc>PB1</bc>
        <bc>PBD</bc>
        <bc>PBP</bc>
        <bc>PBP_dimer</bc>
        <bc>PC4</bc>
        <bc>PCI</bc>
        <bc>PCIF1_WW</bc>
        <bc>PCI_Csn8</bc>
        <bc>PCMT</bc>
        <bc>PCNA_C</bc>
        <bc>PCNA_N</bc>
        <bc>PCRF</bc>
        <bc>PC_rep</bc>
        <bc>PD40</bc>
        <bc>PDCD2_C</bc>
        <bc>PDEase_I</bc>
        <bc>PDH</bc>
        <bc>PDR_CDR</bc>
        <bc>PDR_assoc</bc>
        <bc>PDT</bc>
        <bc>PDZ</bc>
        <bc>PEGA</bc>
        <bc>PEMT</bc>
        <bc>PEN-2</bc>
        <bc>PEP-utilizers</bc>
        <bc>PEP-utilizers_C</bc>
        <bc>PEPCK</bc>
        <bc>PEPCK_ATP</bc>
        <bc>PEPcase</bc>
        <bc>PEX-1N</bc>
        <bc>PEX11</bc>
        <bc>PFK</bc>
        <bc>PFL</bc>
        <bc>PFU</bc>
        <bc>PGAM</bc>
        <bc>PGAP1</bc>
        <bc>PGA_cap</bc>
        <bc>PGI</bc>
        <bc>PGK</bc>
        <bc>PGM_PMM_I</bc>
        <bc>PGM_PMM_II</bc>
        <bc>PGM_PMM_III</bc>
        <bc>PGM_PMM_IV</bc>
        <bc>PGPGW</bc>
        <bc>PG_binding_1</bc>
        <bc>PH</bc>
        <bc>PHD</bc>
        <bc>PHF5</bc>
        <bc>PHO4</bc>
        <bc>PHP</bc>
        <bc>PHR</bc>
        <bc>PI-PLC-X</bc>
        <bc>PI-PLC-Y</bc>
        <bc>PI31_Prot_Reg</bc>
        <bc>PI3K_1B_p101</bc>
        <bc>PI3K_C2</bc>
        <bc>PI3K_rbd</bc>
        <bc>PI3Ka</bc>
        <bc>PI3_PI4_kinase</bc>
        <bc>PIG-F</bc>
        <bc>PIG-H</bc>
        <bc>PIG-L</bc>
        <bc>PIG-P</bc>
        <bc>PIG-S</bc>
        <bc>PIG-U</bc>
        <bc>PIG-X</bc>
        <bc>PIGA</bc>
        <bc>PIH1</bc>
        <bc>PIN</bc>
        <bc>PIP5K</bc>
        <bc>PITH</bc>
        <bc>PK</bc>
        <bc>PKD</bc>
        <bc>PKD_channel</bc>
        <bc>PK_C</bc>
        <bc>PLA1</bc>
        <bc>PLA2G12</bc>
        <bc>PLA2_B</bc>
        <bc>PLAC8</bc>
        <bc>PLAT</bc>
        <bc>PLD_envelope</bc>
        <bc>PLDc</bc>
        <bc>PLU-1</bc>
        <bc>PMC2NT</bc>
        <bc>PMI_typeI</bc>
        <bc>PMM</bc>
        <bc>PMSR</bc>
        <bc>PMT</bc>
        <bc>PNGaseA</bc>
        <bc>PNK3P</bc>
        <bc>PNPOx_C</bc>
        <bc>PNP_UDP_1</bc>
        <bc>PNPase</bc>
        <bc>PNTB</bc>
        <bc>POLO_box</bc>
        <bc>POP1</bc>
        <bc>POPLD</bc>
        <bc>POR</bc>
        <bc>POR_N</bc>
        <bc>POTRA_2</bc>
        <bc>PP-binding</bc>
        <bc>PP28</bc>
        <bc>PP2C</bc>
        <bc>PPC</bc>
        <bc>PPDK_N</bc>
        <bc>PPI_Ypi1</bc>
        <bc>PPK2</bc>
        <bc>PPP4R2</bc>
        <bc>PPP5</bc>
        <bc>PPR</bc>
        <bc>PPTA</bc>
        <bc>PP_kinase</bc>
        <bc>PQ-loop</bc>
        <bc>PQQ</bc>
        <bc>PRA-CH</bc>
        <bc>PRA-PH</bc>
        <bc>PRA1</bc>
        <bc>PRAI</bc>
        <bc>PRCC_Cterm</bc>
        <bc>PRELI</bc>
        <bc>PRK</bc>
        <bc>PRKCSH</bc>
        <bc>PRMT5</bc>
        <bc>PRO8NT</bc>
        <bc>PROCN</bc>
        <bc>PROCT</bc>
        <bc>PRP1_N</bc>
        <bc>PRP21_like_P</bc>
        <bc>PRP3</bc>
        <bc>PRP38</bc>
        <bc>PRP4</bc>
        <bc>PRP8_domainIV</bc>
        <bc>PRT_C</bc>
        <bc>PRiA4_ORF3</bc>
        <bc>PSI</bc>
        <bc>PSP</bc>
        <bc>PSP1</bc>
        <bc>PSS</bc>
        <bc>PS_Dcarbxylase</bc>
        <bc>PS_pyruv_trans</bc>
        <bc>PT</bc>
        <bc>PTB</bc>
        <bc>PTE</bc>
        <bc>PTEN_C2</bc>
        <bc>PTH2</bc>
        <bc>PTPA</bc>
        <bc>PTPLA</bc>
        <bc>PTPS</bc>
        <bc>PTR2</bc>
        <bc>PTS-HPr</bc>
        <bc>PTS_2-RNA</bc>
        <bc>PTS_EIIA_2</bc>
        <bc>PTS_EIIC</bc>
        <bc>PTS_IIB</bc>
        <bc>PUA</bc>
        <bc>PUB</bc>
        <bc>PUCC</bc>
        <bc>PUD</bc>
        <bc>PUF</bc>
        <bc>PUL</bc>
        <bc>PWI</bc>
        <bc>PWWP</bc>
        <bc>PX</bc>
        <bc>PXA</bc>
        <bc>PYC_OADA</bc>
        <bc>PYNP_C</bc>
        <bc>P_ATPase</bc>
        <bc>P_proprotein</bc>
        <bc>PaaA_PaaC</bc>
        <bc>Pacifastin_I</bc>
        <bc>Pacs-1</bc>
        <bc>Paf1</bc>
        <bc>Paf67</bc>
        <bc>Palm_thioest</bc>
        <bc>Pam16</bc>
        <bc>Pantoate_ligase</bc>
        <bc>Pantoate_transf</bc>
        <bc>ParA</bc>
        <bc>ParBc</bc>
        <bc>ParBc_2</bc>
        <bc>ParcG</bc>
        <bc>Patatin</bc>
        <bc>Patched</bc>
        <bc>Paxillin</bc>
        <bc>Pcc1</bc>
        <bc>PduV-EutP</bc>
        <bc>PdxA</bc>
        <bc>Pec_lyase_C</bc>
        <bc>Pecanex_C</bc>
        <bc>Pectate_lyase</bc>
        <bc>Pectinesterase</bc>
        <bc>Pedibin</bc>
        <bc>Pellino</bc>
        <bc>Pentapeptide</bc>
        <bc>Pentapeptide_2</bc>
        <bc>Pentaxin</bc>
        <bc>Pep3_Vps18</bc>
        <bc>PepX_C</bc>
        <bc>Pep_M12B_propep</bc>
        <bc>Pep_deformylase</bc>
        <bc>Pept_tRNA_hydro</bc>
        <bc>Peptidase_A17</bc>
        <bc>Peptidase_A22B</bc>
        <bc>Peptidase_A3</bc>
        <bc>Peptidase_A8</bc>
        <bc>Peptidase_C1</bc>
        <bc>Peptidase_C11</bc>
        <bc>Peptidase_C12</bc>
        <bc>Peptidase_C13</bc>
        <bc>Peptidase_C14</bc>
        <bc>Peptidase_C15</bc>
        <bc>Peptidase_C2</bc>
        <bc>Peptidase_C26</bc>
        <bc>Peptidase_C48</bc>
        <bc>Peptidase_C50</bc>
        <bc>Peptidase_C54</bc>
        <bc>Peptidase_C65</bc>
        <bc>Peptidase_C69</bc>
        <bc>Peptidase_C78</bc>
        <bc>Peptidase_M1</bc>
        <bc>Peptidase_M10</bc>
        <bc>Peptidase_M13</bc>
        <bc>Peptidase_M13_N</bc>
        <bc>Peptidase_M14</bc>
        <bc>Peptidase_M15</bc>
        <bc>Peptidase_M15_3</bc>
        <bc>Peptidase_M16</bc>
        <bc>Peptidase_M16_C</bc>
        <bc>Peptidase_M17</bc>
        <bc>Peptidase_M17_N</bc>
        <bc>Peptidase_M18</bc>
        <bc>Peptidase_M19</bc>
        <bc>Peptidase_M20</bc>
        <bc>Peptidase_M22</bc>
        <bc>Peptidase_M23</bc>
        <bc>Peptidase_M24</bc>
        <bc>Peptidase_M28</bc>
        <bc>Peptidase_M29</bc>
        <bc>Peptidase_M3</bc>
        <bc>Peptidase_M32</bc>
        <bc>Peptidase_M36</bc>
        <bc>Peptidase_M41</bc>
        <bc>Peptidase_M43</bc>
        <bc>Peptidase_M48</bc>
        <bc>Peptidase_M49</bc>
        <bc>Peptidase_M50</bc>
        <bc>Peptidase_M54</bc>
        <bc>Peptidase_M6</bc>
        <bc>Peptidase_M64</bc>
        <bc>Peptidase_M66</bc>
        <bc>Peptidase_M75</bc>
        <bc>Peptidase_M76</bc>
        <bc>Peptidase_M8</bc>
        <bc>Peptidase_S10</bc>
        <bc>Peptidase_S11</bc>
        <bc>Peptidase_S13</bc>
        <bc>Peptidase_S15</bc>
        <bc>Peptidase_S24</bc>
        <bc>Peptidase_S26</bc>
        <bc>Peptidase_S28</bc>
        <bc>Peptidase_S41</bc>
        <bc>Peptidase_S49</bc>
        <bc>Peptidase_S49_N</bc>
        <bc>Peptidase_S51</bc>
        <bc>Peptidase_S58</bc>
        <bc>Peptidase_S64</bc>
        <bc>Peptidase_S66</bc>
        <bc>Peptidase_S8</bc>
        <bc>Peptidase_S9</bc>
        <bc>Peptidase_S9_N</bc>
        <bc>Peptidase_U32</bc>
        <bc>Per1</bc>
        <bc>Peripla_BP_1</bc>
        <bc>Peripla_BP_2</bc>
        <bc>Peroxidase_2</bc>
        <bc>Peroxin-3</bc>
        <bc>Pescadillo_N</bc>
        <bc>Pet127</bc>
        <bc>Pet191_N</bc>
        <bc>Pex14_N</bc>
        <bc>Pex16</bc>
        <bc>Pex19</bc>
        <bc>Pex24p</bc>
        <bc>Pex2_Pex12</bc>
        <bc>PfkB</bc>
        <bc>PhaC_N</bc>
        <bc>Phe_tRNA-synt_N</bc>
        <bc>Phenol_Hydrox</bc>
        <bc>Phi_1</bc>
        <bc>PhnA</bc>
        <bc>Pho88</bc>
        <bc>PhoD</bc>
        <bc>PhoH</bc>
        <bc>PhoPQ_related</bc>
        <bc>PhoU</bc>
        <bc>PhoU_div</bc>
        <bc>Phos_pyr_kin</bc>
        <bc>Phosducin</bc>
        <bc>PhosphMutase</bc>
        <bc>Phosphodiest</bc>
        <bc>Phosphoesterase</bc>
        <bc>Phospholip_A2_1</bc>
        <bc>Phospholip_A2_2</bc>
        <bc>Phospholip_B</bc>
        <bc>Phosphorylase</bc>
        <bc>Phtf-FEM1B_bdg</bc>
        <bc>PhyH</bc>
        <bc>Phytochelatin</bc>
        <bc>Phytochrome</bc>
        <bc>PhzC-PhzF</bc>
        <bc>PigN</bc>
        <bc>PilP</bc>
        <bc>Pilin</bc>
        <bc>Pinin_SDK_memA</bc>
        <bc>Pirin</bc>
        <bc>Pirin_C</bc>
        <bc>Piwi</bc>
        <bc>Pkinase</bc>
        <bc>Pkinase_C</bc>
        <bc>Pkinase_Tyr</bc>
        <bc>Pkr1</bc>
        <bc>Plant_NMP1</bc>
        <bc>Plant_tran</bc>
        <bc>Plasmod_Pvs28</bc>
        <bc>Plasmodium_HRP</bc>
        <bc>Plug</bc>
        <bc>Plug_translocon</bc>
        <bc>Plus-3</bc>
        <bc>Pmp24</bc>
        <bc>Pol_alpha_B_N</bc>
        <bc>Pollen_allerg_1</bc>
        <bc>PolyA_pol</bc>
        <bc>Polyketide_cyc</bc>
        <bc>Polyketide_cyc2</bc>
        <bc>Polysacc_deac_1</bc>
        <bc>Polysacc_synt_2</bc>
        <bc>Porin_1</bc>
        <bc>Porin_3</bc>
        <bc>Porphobil_deam</bc>
        <bc>Porphobil_deamC</bc>
        <bc>Pox_A32</bc>
        <bc>Pox_C4_C10</bc>
        <bc>Pox_MCEL</bc>
        <bc>Ppx-GppA</bc>
        <bc>PqiA</bc>
        <bc>Pr_beta_C</bc>
        <bc>Pre-SET</bc>
        <bc>Prefoldin</bc>
        <bc>Prefoldin_2</bc>
        <bc>Prenylcys_lyase</bc>
        <bc>Prenyltrans</bc>
        <bc>Prenyltransf</bc>
        <bc>Presenilin</bc>
        <bc>Pribosyltran</bc>
        <bc>Prismane</bc>
        <bc>PrmA</bc>
        <bc>Pro-kuma_activ</bc>
        <bc>ProRS-C_1</bc>
        <bc>Pro_CA</bc>
        <bc>Pro_dh</bc>
        <bc>Pro_isomerase</bc>
        <bc>Pro_racemase</bc>
        <bc>Profilin</bc>
        <bc>Prog_receptor</bc>
        <bc>Prominin</bc>
        <bc>Propep_M14</bc>
        <bc>Propeptide_C1</bc>
        <bc>Protamine_P1</bc>
        <bc>Proteasom_PSMB</bc>
        <bc>Proteasom_Rpn13</bc>
        <bc>Proteasome</bc>
        <bc>Proteasome_A_N</bc>
        <bc>Prp18</bc>
        <bc>Prp19</bc>
        <bc>Prp31_C</bc>
        <bc>PrpF</bc>
        <bc>PsaA_PsaB</bc>
        <bc>PseudoU_synth_1</bc>
        <bc>PseudoU_synth_2</bc>
        <bc>Pterin_4a</bc>
        <bc>Pterin_bind</bc>
        <bc>PurA</bc>
        <bc>Pur_DNA_glyco</bc>
        <bc>Put_Phosphatase</bc>
        <bc>Pyr_redox</bc>
        <bc>Pyr_redox_2</bc>
        <bc>Pyr_redox_dim</bc>
        <bc>Pyridox_oxidase</bc>
        <bc>Pyridoxal_deC</bc>
        <bc>Pyrophosphatase</bc>
        <bc>QLQ</bc>
        <bc>QRPTase_C</bc>
        <bc>QRPTase_N</bc>
        <bc>Queuosine_synth</bc>
        <bc>R3H</bc>
        <bc>RA</bc>
        <bc>RAG2</bc>
        <bc>RAI1</bc>
        <bc>RAI16-like</bc>
        <bc>RALF</bc>
        <bc>RAMP4</bc>
        <bc>RAP</bc>
        <bc>RBFA</bc>
        <bc>RB_A</bc>
        <bc>RB_B</bc>
        <bc>RCC1</bc>
        <bc>RDD</bc>
        <bc>RED_C</bc>
        <bc>RED_N</bc>
        <bc>REJ</bc>
        <bc>RF-1</bc>
        <bc>RFC-E_C</bc>
        <bc>RFC1</bc>
        <bc>RGS</bc>
        <bc>RHD3</bc>
        <bc>RHS</bc>
        <bc>RHSP</bc>
        <bc>RHS_repeat</bc>
        <bc>RIB43A</bc>
        <bc>RIC1</bc>
        <bc>RIH_assoc</bc>
        <bc>RIIa</bc>
        <bc>RINT1_TIP1</bc>
        <bc>RIO1</bc>
        <bc>RIP</bc>
        <bc>RLI</bc>
        <bc>RLL</bc>
        <bc>RMMBL</bc>
        <bc>RNA_GG_bind</bc>
        <bc>RNA_Me_trans</bc>
        <bc>RNA_POL_M_15KD</bc>
        <bc>RNA_bind</bc>
        <bc>RNA_lig_T4_1</bc>
        <bc>RNA_ligase</bc>
        <bc>RNA_pol</bc>
        <bc>RNA_polI_A34</bc>
        <bc>RNA_pol_3_Rpc31</bc>
        <bc>RNA_pol_A_CTD</bc>
        <bc>RNA_pol_A_bac</bc>
        <bc>RNA_pol_I_A49</bc>
        <bc>RNA_pol_L</bc>
        <bc>RNA_pol_N</bc>
        <bc>RNA_pol_Rbc25</bc>
        <bc>RNA_pol_Rpa2_4</bc>
        <bc>RNA_pol_Rpb1_1</bc>
        <bc>RNA_pol_Rpb1_2</bc>
        <bc>RNA_pol_Rpb1_3</bc>
        <bc>RNA_pol_Rpb1_4</bc>
        <bc>RNA_pol_Rpb1_5</bc>
        <bc>RNA_pol_Rpb1_7</bc>
        <bc>RNA_pol_Rpb2_1</bc>
        <bc>RNA_pol_Rpb2_2</bc>
        <bc>RNA_pol_Rpb2_3</bc>
        <bc>RNA_pol_Rpb2_4</bc>
        <bc>RNA_pol_Rpb2_45</bc>
        <bc>RNA_pol_Rpb2_5</bc>
        <bc>RNA_pol_Rpb2_6</bc>
        <bc>RNA_pol_Rpb2_7</bc>
        <bc>RNA_pol_Rpb4</bc>
        <bc>RNA_pol_Rpb5_C</bc>
        <bc>RNA_pol_Rpb5_N</bc>
        <bc>RNA_pol_Rpb6</bc>
        <bc>RNA_pol_Rpb7_N</bc>
        <bc>RNA_pol_Rpb8</bc>
        <bc>RNA_pol_Rpc34</bc>
        <bc>RNA_pol_Rpc4</bc>
        <bc>RNA_pol_Rpc82</bc>
        <bc>RNB</bc>
        <bc>RNase_E_G</bc>
        <bc>RNase_H2-Ydr279</bc>
        <bc>RNase_H2_suC</bc>
        <bc>RNase_HII</bc>
        <bc>RNase_PH</bc>
        <bc>RNase_PH_C</bc>
        <bc>RNase_P_Rpp14</bc>
        <bc>RNase_P_p30</bc>
        <bc>RNase_Zc3h12a</bc>
        <bc>ROK</bc>
        <bc>RPAP1_C</bc>
        <bc>RPAP1_N</bc>
        <bc>RPAP2_Rtr1</bc>
        <bc>RPA_C</bc>
        <bc>RPE65</bc>
        <bc>RPEL</bc>
        <bc>RPN7</bc>
        <bc>RQC</bc>
        <bc>RRF</bc>
        <bc>RRM_1</bc>
        <bc>RRM_2</bc>
        <bc>RRM_3</bc>
        <bc>RRM_4</bc>
        <bc>RRN3</bc>
        <bc>RRN7</bc>
        <bc>RRS1</bc>
        <bc>RR_TM4-6</bc>
        <bc>RS4NT</bc>
        <bc>RTA1</bc>
        <bc>RTC</bc>
        <bc>RTC_insert</bc>
        <bc>RUN</bc>
        <bc>RWD</bc>
        <bc>RWP-RK</bc>
        <bc>RYDR_ITPR</bc>
        <bc>Rab5ip</bc>
        <bc>Rad1</bc>
        <bc>Rad10</bc>
        <bc>Rad17</bc>
        <bc>Rad21_Rec8</bc>
        <bc>Rad21_Rec8_N</bc>
        <bc>Rad4</bc>
        <bc>Rad50_zn_hook</bc>
        <bc>Rad51</bc>
        <bc>Rad52_Rad22</bc>
        <bc>Rad60-SLD</bc>
        <bc>Rad9</bc>
        <bc>Radial_spoke</bc>
        <bc>Radial_spoke_3</bc>
        <bc>Radical_SAM</bc>
        <bc>Raffinose_syn</bc>
        <bc>Ran-binding</bc>
        <bc>RanBPM_CRA</bc>
        <bc>Ran_BP1</bc>
        <bc>Rap_GAP</bc>
        <bc>Rapamycin_bind</bc>
        <bc>Ras</bc>
        <bc>RasGAP</bc>
        <bc>RasGAP_C</bc>
        <bc>RasGEF</bc>
        <bc>RasGEF_N</bc>
        <bc>Rav1p_C</bc>
        <bc>Rb_C</bc>
        <bc>RbsD_FucU</bc>
        <bc>Rcd1</bc>
        <bc>RdRP</bc>
        <bc>RdgC</bc>
        <bc>Rdx</bc>
        <bc>RecA</bc>
        <bc>Recep_L_domain</bc>
        <bc>Redoxin</bc>
        <bc>Reeler</bc>
        <bc>RelA_SpoT</bc>
        <bc>Renin_r</bc>
        <bc>Rep-A_N</bc>
        <bc>Rep_3</bc>
        <bc>Rep_fac-A_3</bc>
        <bc>Rep_fac-A_C</bc>
        <bc>Rep_fac_C</bc>
        <bc>Reprolysin</bc>
        <bc>Rer1</bc>
        <bc>ResIII</bc>
        <bc>Resolvase</bc>
        <bc>Response_reg</bc>
        <bc>Ret_tiss</bc>
        <bc>Reticulon</bc>
        <bc>Rft-1</bc>
        <bc>Rgp1</bc>
        <bc>RhaT</bc>
        <bc>RhgB_N</bc>
        <bc>RhoGAP</bc>
        <bc>RhoGEF</bc>
        <bc>Rho_GDI</bc>
        <bc>Rho_N</bc>
        <bc>Rhodanese</bc>
        <bc>Rhomboid</bc>
        <bc>RibD_C</bc>
        <bc>Rib_5-P_isom_A</bc>
        <bc>Ribonuc_2-5A</bc>
        <bc>Ribonuc_L-PSP</bc>
        <bc>Ribonuc_P_40</bc>
        <bc>Ribonuc_red_lgC</bc>
        <bc>Ribonuc_red_lgN</bc>
        <bc>Ribonuc_red_sm</bc>
        <bc>Ribonuclease_3</bc>
        <bc>Ribonuclease_BN</bc>
        <bc>Ribonuclease_P</bc>
        <bc>Ribonuclease_T2</bc>
        <bc>Ribophorin_I</bc>
        <bc>Ribophorin_II</bc>
        <bc>Ribosomal_60s</bc>
        <bc>Ribosomal_L1</bc>
        <bc>Ribosomal_L10</bc>
        <bc>Ribosomal_L11</bc>
        <bc>Ribosomal_L11_N</bc>
        <bc>Ribosomal_L12</bc>
        <bc>Ribosomal_L13</bc>
        <bc>Ribosomal_L13e</bc>
        <bc>Ribosomal_L14</bc>
        <bc>Ribosomal_L14e</bc>
        <bc>Ribosomal_L15e</bc>
        <bc>Ribosomal_L16</bc>
        <bc>Ribosomal_L17</bc>
        <bc>Ribosomal_L18ae</bc>
        <bc>Ribosomal_L18e</bc>
        <bc>Ribosomal_L18p</bc>
        <bc>Ribosomal_L19</bc>
        <bc>Ribosomal_L19e</bc>
        <bc>Ribosomal_L2</bc>
        <bc>Ribosomal_L20</bc>
        <bc>Ribosomal_L21e</bc>
        <bc>Ribosomal_L21p</bc>
        <bc>Ribosomal_L22</bc>
        <bc>Ribosomal_L22e</bc>
        <bc>Ribosomal_L23</bc>
        <bc>Ribosomal_L23eN</bc>
        <bc>Ribosomal_L24e</bc>
        <bc>Ribosomal_L25p</bc>
        <bc>Ribosomal_L27</bc>
        <bc>Ribosomal_L27e</bc>
        <bc>Ribosomal_L28</bc>
        <bc>Ribosomal_L28e</bc>
        <bc>Ribosomal_L29</bc>
        <bc>Ribosomal_L29e</bc>
        <bc>Ribosomal_L2_C</bc>
        <bc>Ribosomal_L3</bc>
        <bc>Ribosomal_L30</bc>
        <bc>Ribosomal_L30_N</bc>
        <bc>Ribosomal_L31</bc>
        <bc>Ribosomal_L31e</bc>
        <bc>Ribosomal_L32e</bc>
        <bc>Ribosomal_L32p</bc>
        <bc>Ribosomal_L33</bc>
        <bc>Ribosomal_L34</bc>
        <bc>Ribosomal_L34e</bc>
        <bc>Ribosomal_L35Ae</bc>
        <bc>Ribosomal_L35p</bc>
        <bc>Ribosomal_L36</bc>
        <bc>Ribosomal_L36e</bc>
        <bc>Ribosomal_L37</bc>
        <bc>Ribosomal_L37ae</bc>
        <bc>Ribosomal_L37e</bc>
        <bc>Ribosomal_L38e</bc>
        <bc>Ribosomal_L39</bc>
        <bc>Ribosomal_L4</bc>
        <bc>Ribosomal_L40e</bc>
        <bc>Ribosomal_L41</bc>
        <bc>Ribosomal_L44</bc>
        <bc>Ribosomal_L5</bc>
        <bc>Ribosomal_L5_C</bc>
        <bc>Ribosomal_L6</bc>
        <bc>Ribosomal_L6e</bc>
        <bc>Ribosomal_L6e_N</bc>
        <bc>Ribosomal_L7Ae</bc>
        <bc>Ribosomal_L9_C</bc>
        <bc>Ribosomal_L9_N</bc>
        <bc>Ribosomal_S10</bc>
        <bc>Ribosomal_S11</bc>
        <bc>Ribosomal_S12</bc>
        <bc>Ribosomal_S13</bc>
        <bc>Ribosomal_S13_N</bc>
        <bc>Ribosomal_S14</bc>
        <bc>Ribosomal_S15</bc>
        <bc>Ribosomal_S16</bc>
        <bc>Ribosomal_S17</bc>
        <bc>Ribosomal_S17e</bc>
        <bc>Ribosomal_S18</bc>
        <bc>Ribosomal_S19</bc>
        <bc>Ribosomal_S19e</bc>
        <bc>Ribosomal_S2</bc>
        <bc>Ribosomal_S20p</bc>
        <bc>Ribosomal_S21</bc>
        <bc>Ribosomal_S21e</bc>
        <bc>Ribosomal_S23p</bc>
        <bc>Ribosomal_S24e</bc>
        <bc>Ribosomal_S25</bc>
        <bc>Ribosomal_S26e</bc>
        <bc>Ribosomal_S27</bc>
        <bc>Ribosomal_S27e</bc>
        <bc>Ribosomal_S28e</bc>
        <bc>Ribosomal_S30</bc>
        <bc>Ribosomal_S3Ae</bc>
        <bc>Ribosomal_S3_C</bc>
        <bc>Ribosomal_S3_N</bc>
        <bc>Ribosomal_S4</bc>
        <bc>Ribosomal_S4e</bc>
        <bc>Ribosomal_S5</bc>
        <bc>Ribosomal_S5_C</bc>
        <bc>Ribosomal_S6</bc>
        <bc>Ribosomal_S6e</bc>
        <bc>Ribosomal_S7</bc>
        <bc>Ribosomal_S7e</bc>
        <bc>Ribosomal_S8</bc>
        <bc>Ribosomal_S8e</bc>
        <bc>Ribosomal_S9</bc>
        <bc>Ribul_P_3_epim</bc>
        <bc>Ric8</bc>
        <bc>Ricin_B_lectin</bc>
        <bc>Rieske</bc>
        <bc>Rif1_N</bc>
        <bc>RimK</bc>
        <bc>Ring_hydroxyl_A</bc>
        <bc>Rio2_N</bc>
        <bc>RmlD_sub_bind</bc>
        <bc>RmuC</bc>
        <bc>RnaseH</bc>
        <bc>Robl_LC7</bc>
        <bc>Rod_C</bc>
        <bc>Rogdi_lz</bc>
        <bc>Romo1</bc>
        <bc>Rotamase</bc>
        <bc>Rpn3_C</bc>
        <bc>Rpp20</bc>
        <bc>Rpr2</bc>
        <bc>Rrf2</bc>
        <bc>RrnaAD</bc>
        <bc>Rrp15p</bc>
        <bc>Rsm1</bc>
        <bc>Rsm22</bc>
        <bc>Rtf2</bc>
        <bc>Rtt106</bc>
        <bc>Rubis-subs-bind</bc>
        <bc>Rubrerythrin</bc>
        <bc>RuvB_N</bc>
        <bc>RuvC</bc>
        <bc>Rxt3</bc>
        <bc>RyR</bc>
        <bc>S-AdoMet_synt_C</bc>
        <bc>S-AdoMet_synt_M</bc>
        <bc>S-AdoMet_synt_N</bc>
        <bc>S-antigen</bc>
        <bc>S-methyl_trans</bc>
        <bc>S1</bc>
        <bc>S1-P1_nuclease</bc>
        <bc>S10_plectin</bc>
        <bc>S4</bc>
        <bc>S6PP</bc>
        <bc>SAB</bc>
        <bc>SAC3_GANP</bc>
        <bc>SAE2</bc>
        <bc>SAF</bc>
        <bc>SAICAR_synt</bc>
        <bc>SAM_1</bc>
        <bc>SAM_2</bc>
        <bc>SAM_decarbox</bc>
        <bc>SAND</bc>
        <bc>SANTA</bc>
        <bc>SAP</bc>
        <bc>SAP18</bc>
        <bc>SAPS</bc>
        <bc>SART-1</bc>
        <bc>SATase_N</bc>
        <bc>SAYSvFN</bc>
        <bc>SBDS</bc>
        <bc>SBDS_C</bc>
        <bc>SBF</bc>
        <bc>SBF2</bc>
        <bc>SBP56</bc>
        <bc>SBP_bac_1</bc>
        <bc>SBP_bac_3</bc>
        <bc>SBP_bac_5</bc>
        <bc>SBP_bac_7</bc>
        <bc>SCA7</bc>
        <bc>SCAMP</bc>
        <bc>SCO1-SenC</bc>
        <bc>SCP2</bc>
        <bc>SDA1</bc>
        <bc>SDF</bc>
        <bc>SDH_alpha</bc>
        <bc>SDH_beta</bc>
        <bc>SE</bc>
        <bc>SEC-C</bc>
        <bc>SEP</bc>
        <bc>SET</bc>
        <bc>SF3a60_bindingd</bc>
        <bc>SF3b1</bc>
        <bc>SF3b10</bc>
        <bc>SGL</bc>
        <bc>SGS</bc>
        <bc>SGT1</bc>
        <bc>SH2</bc>
        <bc>SH3BGR</bc>
        <bc>SH3BP5</bc>
        <bc>SH3_1</bc>
        <bc>SH3_2</bc>
        <bc>SH3_3</bc>
        <bc>SHMT</bc>
        <bc>SHNi-TPR</bc>
        <bc>SHQ1</bc>
        <bc>SIMPL</bc>
        <bc>SIN1</bc>
        <bc>SIP1</bc>
        <bc>SIR2</bc>
        <bc>SIS</bc>
        <bc>SKI</bc>
        <bc>SKIP_SNW</bc>
        <bc>SKN1</bc>
        <bc>SK_channel</bc>
        <bc>SLA_LP_auto_ag</bc>
        <bc>SLBB</bc>
        <bc>SLD3</bc>
        <bc>SLIDE</bc>
        <bc>SLR1-BP</bc>
        <bc>SLT</bc>
        <bc>SMC_N</bc>
        <bc>SMC_Nse1</bc>
        <bc>SMC_hinge</bc>
        <bc>SMI1_KNR4</bc>
        <bc>SMK-1</bc>
        <bc>SMN</bc>
        <bc>SMP</bc>
        <bc>SNAP-25</bc>
        <bc>SNAPc_SNAP43</bc>
        <bc>SNARE</bc>
        <bc>SNARE_assoc</bc>
        <bc>SNDH</bc>
        <bc>SNF</bc>
        <bc>SNF2_N</bc>
        <bc>SNF5</bc>
        <bc>SNO</bc>
        <bc>SNase</bc>
        <bc>SOR_SNZ</bc>
        <bc>SOUL</bc>
        <bc>SPARC_Ca_bdg</bc>
        <bc>SPB_interacting</bc>
        <bc>SPC12</bc>
        <bc>SPC22</bc>
        <bc>SPC25</bc>
        <bc>SPO22</bc>
        <bc>SPOC</bc>
        <bc>SPRY</bc>
        <bc>SPT16</bc>
        <bc>SPT2</bc>
        <bc>SPX</bc>
        <bc>SQS_PSY</bc>
        <bc>SR-25</bc>
        <bc>SRA1</bc>
        <bc>SRCR</bc>
        <bc>SRF-TF</bc>
        <bc>SRI</bc>
        <bc>SRP-alpha_N</bc>
        <bc>SRP14</bc>
        <bc>SRP19</bc>
        <bc>SRP40_C</bc>
        <bc>SRP54</bc>
        <bc>SRP54_N</bc>
        <bc>SRP72</bc>
        <bc>SRP9-21</bc>
        <bc>SRPRB</bc>
        <bc>SRP_SPB</bc>
        <bc>SRR1</bc>
        <bc>SSB</bc>
        <bc>SSF</bc>
        <bc>SSXT</bc>
        <bc>SSrecog</bc>
        <bc>STAG</bc>
        <bc>START</bc>
        <bc>STAS</bc>
        <bc>STT3</bc>
        <bc>SUA5</bc>
        <bc>SUFU</bc>
        <bc>SUI1</bc>
        <bc>SURF1</bc>
        <bc>SURF2</bc>
        <bc>SURF4</bc>
        <bc>SURF6</bc>
        <bc>SUV3_C</bc>
        <bc>SWIB</bc>
        <bc>SWIM</bc>
        <bc>SWIRM</bc>
        <bc>SYF2</bc>
        <bc>SYS1</bc>
        <bc>Saccharop_dh</bc>
        <bc>Saccharop_dh_N</bc>
        <bc>Sad1_UNC</bc>
        <bc>SapB_1</bc>
        <bc>SapB_2</bc>
        <bc>Sas10_Utp3</bc>
        <bc>Sas10_Utp3_C</bc>
        <bc>Scramblase</bc>
        <bc>Scs3p</bc>
        <bc>Sdh5</bc>
        <bc>Sdh_cyt</bc>
        <bc>Sds3</bc>
        <bc>Sec1</bc>
        <bc>Sec10</bc>
        <bc>Sec15</bc>
        <bc>Sec20</bc>
        <bc>Sec23_BS</bc>
        <bc>Sec23_helical</bc>
        <bc>Sec23_trunk</bc>
        <bc>Sec3</bc>
        <bc>Sec34</bc>
        <bc>Sec39</bc>
        <bc>Sec6</bc>
        <bc>Sec61_beta</bc>
        <bc>Sec62</bc>
        <bc>Sec63</bc>
        <bc>Sec66</bc>
        <bc>Sec7</bc>
        <bc>Sec8_exocyst</bc>
        <bc>SecA_DEAD</bc>
        <bc>SecA_SW</bc>
        <bc>SecD_SecF</bc>
        <bc>SecE</bc>
        <bc>SecY</bc>
        <bc>Sec_GG</bc>
        <bc>Secretin</bc>
        <bc>Secretin_N</bc>
        <bc>Sedlin_N</bc>
        <bc>Seipin</bc>
        <bc>Sel1</bc>
        <bc>SelR</bc>
        <bc>Selenoprotein_S</bc>
        <bc>Self-incomp_S1</bc>
        <bc>Semialdhyde_dh</bc>
        <bc>Semialdhyde_dhC</bc>
        <bc>Senescence</bc>
        <bc>Sep15_SelM</bc>
        <bc>Septin</bc>
        <bc>Serinc</bc>
        <bc>Serpin</bc>
        <bc>Seryl_tRNA_N</bc>
        <bc>Sfi1</bc>
        <bc>Sgf11</bc>
        <bc>ShK</bc>
        <bc>She9_MDM33</bc>
        <bc>Shikimate_DH</bc>
        <bc>Shikimate_dh_N</bc>
        <bc>Shugoshin_C</bc>
        <bc>Siah-Interact_N</bc>
        <bc>Sigma54_activat</bc>
        <bc>Sigma70_ner</bc>
        <bc>Sigma70_r1_1</bc>
        <bc>Sigma70_r1_2</bc>
        <bc>Sigma70_r2</bc>
        <bc>Sigma70_r3</bc>
        <bc>Sigma70_r4</bc>
        <bc>Sigma70_r4_2</bc>
        <bc>Silic_transp</bc>
        <bc>Sin_N</bc>
        <bc>Sina</bc>
        <bc>Siva</bc>
        <bc>Skp1</bc>
        <bc>Skp1_POZ</bc>
        <bc>Sld5</bc>
        <bc>Slu7</bc>
        <bc>Smg4_UPF3</bc>
        <bc>SmpB</bc>
        <bc>Smr</bc>
        <bc>Snf7</bc>
        <bc>SnoaL</bc>
        <bc>Sod_Cu</bc>
        <bc>Sod_Fe_C</bc>
        <bc>Sod_Fe_N</bc>
        <bc>Sof1</bc>
        <bc>Somatomedin_B</bc>
        <bc>SoxE</bc>
        <bc>Spb1_C</bc>
        <bc>Spc24</bc>
        <bc>Spc42p</bc>
        <bc>Spc7</bc>
        <bc>Spc97_Spc98</bc>
        <bc>Spectrin</bc>
        <bc>Spermine_synth</bc>
        <bc>Spherulin4</bc>
        <bc>Spindle_Spc25</bc>
        <bc>SpoA</bc>
        <bc>SpoIIE</bc>
        <bc>SpoIIID</bc>
        <bc>SpoU_methylase</bc>
        <bc>SpoU_sub_bind</bc>
        <bc>Spond_N</bc>
        <bc>Sporozoite_P67</bc>
        <bc>SprT-like</bc>
        <bc>Spt20</bc>
        <bc>Spt4</bc>
        <bc>Spt5-NGN</bc>
        <bc>Spt5_N</bc>
        <bc>Ssl1</bc>
        <bc>Ssu72</bc>
        <bc>Stanniocalcin</bc>
        <bc>Sterile</bc>
        <bc>Steroid_dh</bc>
        <bc>Sterol-sensing</bc>
        <bc>Sterol_MT_C</bc>
        <bc>Stig1</bc>
        <bc>Stk19</bc>
        <bc>Stm1_N</bc>
        <bc>Str_synth</bc>
        <bc>Strep_67kDa_ant</bc>
        <bc>Striatin</bc>
        <bc>Strumpellin</bc>
        <bc>Sua5_yciO_yrdC</bc>
        <bc>Suc_Fer-like</bc>
        <bc>Succ_DH_flav_C</bc>
        <bc>Suf</bc>
        <bc>SufE</bc>
        <bc>Sugar-bind</bc>
        <bc>Sugar_tr</bc>
        <bc>Sulfatase</bc>
        <bc>Sulfate_transp</bc>
        <bc>Sulfotransfer_1</bc>
        <bc>Sulfotransfer_2</bc>
        <bc>SurA_N</bc>
        <bc>SurE</bc>
        <bc>Surf_Ag_VNR</bc>
        <bc>Surp</bc>
        <bc>SusD</bc>
        <bc>Sushi</bc>
        <bc>Swi3</bc>
        <bc>Swi5</bc>
        <bc>Sybindin</bc>
        <bc>Syja_N</bc>
        <bc>Symplekin_C</bc>
        <bc>SynMuv_product</bc>
        <bc>Synapsin</bc>
        <bc>Synapsin_C</bc>
        <bc>Synaptobrevin</bc>
        <bc>Syntaxin</bc>
        <bc>Syntaxin-18_N</bc>
        <bc>Syntaxin-6_N</bc>
        <bc>T4_deiodinase</bc>
        <bc>T5orf172</bc>
        <bc>TACC</bc>
        <bc>TAF</bc>
        <bc>TAF4</bc>
        <bc>TAF8_C</bc>
        <bc>TAFII28</bc>
        <bc>TAFII55_N</bc>
        <bc>TAP42</bc>
        <bc>TAP_C</bc>
        <bc>TB2_DP1_HVA22</bc>
        <bc>TBC</bc>
        <bc>TBCA</bc>
        <bc>TBCC</bc>
        <bc>TBP</bc>
        <bc>TBP-binding</bc>
        <bc>TBPIP</bc>
        <bc>TCP</bc>
        <bc>TCTP</bc>
        <bc>TEA</bc>
        <bc>TENA_THI-4</bc>
        <bc>TFCD_C</bc>
        <bc>TFIIA</bc>
        <bc>TFIIA_gamma_C</bc>
        <bc>TFIIA_gamma_N</bc>
        <bc>TFIIB</bc>
        <bc>TFIID-18kDa</bc>
        <bc>TFIID-31kDa</bc>
        <bc>TFIID_20kDa</bc>
        <bc>TFIID_30kDa</bc>
        <bc>TFIID_90kDa</bc>
        <bc>TFIIE-A_C-term</bc>
        <bc>TFIIE_alpha</bc>
        <bc>TFIIE_beta</bc>
        <bc>TFIIF_alpha</bc>
        <bc>TFIIF_beta</bc>
        <bc>TFIIH_BTF_p62_N</bc>
        <bc>TFIIIC_subunit</bc>
        <bc>TFIIS_C</bc>
        <bc>TFIIS_M</bc>
        <bc>TFR_dimer</bc>
        <bc>TF_Zn_Ribbon</bc>
        <bc>TGS</bc>
        <bc>TGT</bc>
        <bc>TH1</bc>
        <bc>THF_DHG_CYH</bc>
        <bc>THF_DHG_CYH_C</bc>
        <bc>THOC7</bc>
        <bc>THUMP</bc>
        <bc>TIG</bc>
        <bc>TIL</bc>
        <bc>TIM</bc>
        <bc>TIM-br_sig_trns</bc>
        <bc>TIM21</bc>
        <bc>TIMELESS</bc>
        <bc>TIMELESS_C</bc>
        <bc>TIP120</bc>
        <bc>TIP41</bc>
        <bc>TIP49</bc>
        <bc>TIP_N</bc>
        <bc>TIR</bc>
        <bc>TK</bc>
        <bc>TLC</bc>
        <bc>TLD</bc>
        <bc>TM2</bc>
        <bc>TMA7</bc>
        <bc>TMC</bc>
        <bc>TMF_DNA_bd</bc>
        <bc>TMF_TATA_bd</bc>
        <bc>TMP-TENI</bc>
        <bc>TMPIT</bc>
        <bc>TNFR_c6</bc>
        <bc>TOBE_2</bc>
        <bc>TP6A_N</bc>
        <bc>TPK_B1_binding</bc>
        <bc>TPK_catalytic</bc>
        <bc>TPMT</bc>
        <bc>TPPII</bc>
        <bc>TPP_enzyme_C</bc>
        <bc>TPP_enzyme_M</bc>
        <bc>TPP_enzyme_N</bc>
        <bc>TPR_1</bc>
        <bc>TPR_2</bc>
        <bc>TPR_MLP1_2</bc>
        <bc>TPT</bc>
        <bc>TPX2</bc>
        <bc>TPX2_importin</bc>
        <bc>TP_methylase</bc>
        <bc>TRAM</bc>
        <bc>TRAM_LAG1_CLN8</bc>
        <bc>TRAP-gamma</bc>
        <bc>TRAPP</bc>
        <bc>TRAP_alpha</bc>
        <bc>TRAP_beta</bc>
        <bc>TRAUB</bc>
        <bc>TRCF</bc>
        <bc>TRIC</bc>
        <bc>TRM</bc>
        <bc>TRM13</bc>
        <bc>TROVE</bc>
        <bc>TRP</bc>
        <bc>TSC22</bc>
        <bc>TSP_1</bc>
        <bc>TTKRSYEDQ</bc>
        <bc>TTL</bc>
        <bc>TUDOR</bc>
        <bc>TUG</bc>
        <bc>TYW3</bc>
        <bc>Tannase</bc>
        <bc>TatC</bc>
        <bc>TatD_DNase</bc>
        <bc>Tau95</bc>
        <bc>TauD</bc>
        <bc>TauE</bc>
        <bc>Tautomerase</bc>
        <bc>Taxilin</bc>
        <bc>Tbf5</bc>
        <bc>Tcp10_C</bc>
        <bc>Tcp11</bc>
        <bc>Tctex-1</bc>
        <bc>TehB</bc>
        <bc>Tektin</bc>
        <bc>Telo_bind</bc>
        <bc>Telomerase_RBD</bc>
        <bc>Telomere_reg-2</bc>
        <bc>TerC</bc>
        <bc>TerD</bc>
        <bc>Terminase_4</bc>
        <bc>Terminase_6</bc>
        <bc>Terminase_GpA</bc>
        <bc>Terpene_synth_C</bc>
        <bc>TetR_C_2</bc>
        <bc>TetR_N</bc>
        <bc>Tetraspannin</bc>
        <bc>Tex_N</bc>
        <bc>Tfb2</bc>
        <bc>Tfb4</bc>
        <bc>Thaumatin</bc>
        <bc>Thg1</bc>
        <bc>Thi4</bc>
        <bc>ThiC</bc>
        <bc>ThiF</bc>
        <bc>ThiG</bc>
        <bc>ThiS</bc>
        <bc>Thioesterase</bc>
        <bc>Thiol-ester_cl</bc>
        <bc>Thiolase_C</bc>
        <bc>Thiolase_N</bc>
        <bc>Thioredoxin</bc>
        <bc>Tho2</bc>
        <bc>Thoc2</bc>
        <bc>Thr_dehydrat_C</bc>
        <bc>Thymidylat_synt</bc>
        <bc>Thymidylate_kin</bc>
        <bc>Thymopoietin</bc>
        <bc>Tic20</bc>
        <bc>Tim17</bc>
        <bc>Tim44</bc>
        <bc>Tmemb_14</bc>
        <bc>Tmemb_161AB</bc>
        <bc>Tmemb_185A</bc>
        <bc>Tmemb_40</bc>
        <bc>Tmp39</bc>
        <bc>TniB</bc>
        <bc>TolB_N</bc>
        <bc>Tom22</bc>
        <bc>Tom37</bc>
        <bc>Tom37_C</bc>
        <bc>Tom7</bc>
        <bc>TonB</bc>
        <bc>TonB_dep_Rec</bc>
        <bc>Topo-VIb_trans</bc>
        <bc>Topoisom_I</bc>
        <bc>Topoisom_I_N</bc>
        <bc>Topoisom_bac</bc>
        <bc>Toprim</bc>
        <bc>Torsin</bc>
        <bc>Toxin_1</bc>
        <bc>TraB</bc>
        <bc>TraU</bc>
        <bc>Trans_reg_C</bc>
        <bc>Transaldolase</bc>
        <bc>Transferase</bc>
        <bc>Transferrin</bc>
        <bc>Transformer</bc>
        <bc>Transglut_core</bc>
        <bc>Transgly</bc>
        <bc>Transket_pyr</bc>
        <bc>Transketolase_C</bc>
        <bc>Transketolase_N</bc>
        <bc>Translin</bc>
        <bc>Transmemb_17</bc>
        <bc>Transp_Tc5_C</bc>
        <bc>Transp_cyt_pur</bc>
        <bc>Transpeptidase</bc>
        <bc>Transthyretin</bc>
        <bc>TrbI</bc>
        <bc>Trefoil</bc>
        <bc>Trehalase</bc>
        <bc>Trehalose_PPase</bc>
        <bc>Trigger_C</bc>
        <bc>Trigger_N</bc>
        <bc>TrkA_C</bc>
        <bc>TrkA_N</bc>
        <bc>TrkH</bc>
        <bc>Trm112p</bc>
        <bc>TrmB</bc>
        <bc>TrmE_N</bc>
        <bc>Tropomyosin</bc>
        <bc>Trp_Tyr_perm</bc>
        <bc>Trp_dioxygenase</bc>
        <bc>Trp_halogenase</bc>
        <bc>Trp_syntA</bc>
        <bc>Trs120</bc>
        <bc>TruB_N</bc>
        <bc>TruD</bc>
        <bc>Trypsin</bc>
        <bc>TspO_MBR</bc>
        <bc>Tub</bc>
        <bc>Tubulin</bc>
        <bc>Tubulin_C</bc>
        <bc>Tudor-knot</bc>
        <bc>Tup_N</bc>
        <bc>Turandot</bc>
        <bc>Tweety</bc>
        <bc>TylF</bc>
        <bc>Tyr-DNA_phospho</bc>
        <bc>Tyr_Deacylase</bc>
        <bc>Tyrosinase</bc>
        <bc>U-box</bc>
        <bc>U1snRNP70_N</bc>
        <bc>U3_assoc_6</bc>
        <bc>U3snoRNP10</bc>
        <bc>U5_2-snRNA_bdg</bc>
        <bc>U6-snRNA_bdg</bc>
        <bc>UAA</bc>
        <bc>UBA</bc>
        <bc>UBACT</bc>
        <bc>UBA_e1_C</bc>
        <bc>UBA_e1_thiolCys</bc>
        <bc>UBX</bc>
        <bc>UCH</bc>
        <bc>UCR_14kD</bc>
        <bc>UCR_TM</bc>
        <bc>UCR_UQCRX_QCR9</bc>
        <bc>UCR_hinge</bc>
        <bc>UDG</bc>
        <bc>UDP-g_GGTase</bc>
        <bc>UDPGP</bc>
        <bc>UDPGT</bc>
        <bc>UDPG_MGDP_dh</bc>
        <bc>UDPG_MGDP_dh_C</bc>
        <bc>UDPG_MGDP_dh_N</bc>
        <bc>UEV</bc>
        <bc>UFC1</bc>
        <bc>UFD1</bc>
        <bc>UIM</bc>
        <bc>UK</bc>
        <bc>UME</bc>
        <bc>UMP1</bc>
        <bc>UMPH-1</bc>
        <bc>UNC-50</bc>
        <bc>UNC-93</bc>
        <bc>UN_NPL4</bc>
        <bc>UPF0004</bc>
        <bc>UPF0005</bc>
        <bc>UPF0014</bc>
        <bc>UPF0016</bc>
        <bc>UPF0020</bc>
        <bc>UPF0027</bc>
        <bc>UPF0029</bc>
        <bc>UPF0041</bc>
        <bc>UPF0047</bc>
        <bc>UPF0051</bc>
        <bc>UPF0052</bc>
        <bc>UPF0054</bc>
        <bc>UPF0057</bc>
        <bc>UPF0061</bc>
        <bc>UPF0066</bc>
        <bc>UPF0075</bc>
        <bc>UPF0079</bc>
        <bc>UPF0086</bc>
        <bc>UPF0089</bc>
        <bc>UPF0113</bc>
        <bc>UPF0114</bc>
        <bc>UPF0118</bc>
        <bc>UPF0121</bc>
        <bc>UPF0126</bc>
        <bc>UPF0139</bc>
        <bc>UPF0149</bc>
        <bc>UPF0157</bc>
        <bc>UPF0160</bc>
        <bc>UPF0172</bc>
        <bc>UPF0183</bc>
        <bc>UPF0193</bc>
        <bc>UPF0197</bc>
        <bc>UPF0203</bc>
        <bc>UPF0220</bc>
        <bc>UPF0227</bc>
        <bc>UPF0240</bc>
        <bc>UPF0261</bc>
        <bc>UPF0546</bc>
        <bc>UPF0561</bc>
        <bc>UPF0564</bc>
        <bc>UPF0565</bc>
        <bc>UPF1_Zn_bind</bc>
        <bc>UQ_con</bc>
        <bc>URO-D</bc>
        <bc>USP7</bc>
        <bc>UT</bc>
        <bc>UTP15_C</bc>
        <bc>UTRA</bc>
        <bc>UVR</bc>
        <bc>UbiA</bc>
        <bc>UbiD</bc>
        <bc>Ubie_methyltran</bc>
        <bc>Ubiq-Cytc-red_N</bc>
        <bc>Ubiq_cyt_C_chap</bc>
        <bc>Ufd2P_core</bc>
        <bc>Ufm1</bc>
        <bc>UnbV_ASPIC</bc>
        <bc>Upf2</bc>
        <bc>Urb2</bc>
        <bc>UreD</bc>
        <bc>UreF</bc>
        <bc>Urease_alpha</bc>
        <bc>Urease_beta</bc>
        <bc>Urease_gamma</bc>
        <bc>Ureidogly_hydro</bc>
        <bc>Uricase</bc>
        <bc>Urm1</bc>
        <bc>Urocanase</bc>
        <bc>Use1</bc>
        <bc>Uso1_p115_C</bc>
        <bc>Uso1_p115_head</bc>
        <bc>Usp</bc>
        <bc>Utp11</bc>
        <bc>Utp12</bc>
        <bc>Utp13</bc>
        <bc>Utp14</bc>
        <bc>Utp21</bc>
        <bc>UvdE</bc>
        <bc>UvrB</bc>
        <bc>UvrC_HhH_N</bc>
        <bc>UvrD-helicase</bc>
        <bc>UxuA</bc>
        <bc>V-ATPase_C</bc>
        <bc>V-ATPase_G</bc>
        <bc>V-ATPase_H_C</bc>
        <bc>V-ATPase_H_N</bc>
        <bc>V-SNARE</bc>
        <bc>V-SNARE_C</bc>
        <bc>VEFS-Box</bc>
        <bc>VHL</bc>
        <bc>VHP</bc>
        <bc>VHS</bc>
        <bc>VID27</bc>
        <bc>VIT</bc>
        <bc>VIT1</bc>
        <bc>VKG_Carbox</bc>
        <bc>VKOR</bc>
        <bc>VMA21</bc>
        <bc>VOMI</bc>
        <bc>VPS11_C</bc>
        <bc>VPS28</bc>
        <bc>VPS9</bc>
        <bc>VRR_NUC</bc>
        <bc>VSP</bc>
        <bc>VTC</bc>
        <bc>VWA</bc>
        <bc>VWA_CoxE</bc>
        <bc>VWD</bc>
        <bc>V_ATPase_I</bc>
        <bc>Vac_ImportDeg</bc>
        <bc>Val_tRNA-synt_C</bc>
        <bc>Varsurf_PPLC</bc>
        <bc>Vault</bc>
        <bc>Vma12</bc>
        <bc>Voltage_CLC</bc>
        <bc>Vps16_C</bc>
        <bc>Vps16_N</bc>
        <bc>Vps23_core</bc>
        <bc>Vps26</bc>
        <bc>Vps35</bc>
        <bc>Vps36_ESCRT-II</bc>
        <bc>Vps39_1</bc>
        <bc>Vps39_2</bc>
        <bc>Vps4_C</bc>
        <bc>Vps5</bc>
        <bc>Vps51</bc>
        <bc>Vps52</bc>
        <bc>Vps53_N</bc>
        <bc>Vps54</bc>
        <bc>Vps55</bc>
        <bc>W2</bc>
        <bc>WAC_Acf1_DNA_bd</bc>
        <bc>WAPL</bc>
        <bc>WBP-1</bc>
        <bc>WBS_methylT</bc>
        <bc>WCCH</bc>
        <bc>WD-3</bc>
        <bc>WD40</bc>
        <bc>WDYHV</bc>
        <bc>WGG</bc>
        <bc>WGR</bc>
        <bc>WH1</bc>
        <bc>WH2</bc>
        <bc>WHEP-TRS</bc>
        <bc>WLM</bc>
        <bc>WRKY</bc>
        <bc>WSC</bc>
        <bc>WW</bc>
        <bc>WWE</bc>
        <bc>WWbp</bc>
        <bc>Wbp11</bc>
        <bc>Wound_ind</bc>
        <bc>Wyosine_form</bc>
        <bc>X8</bc>
        <bc>XAP5</bc>
        <bc>XFP</bc>
        <bc>XFP_C</bc>
        <bc>XFP_N</bc>
        <bc>XG_FTase</bc>
        <bc>XK-related</bc>
        <bc>XLF</bc>
        <bc>XPA_C</bc>
        <bc>XPC-binding</bc>
        <bc>XPG_I</bc>
        <bc>XPG_N</bc>
        <bc>XRCC4</bc>
        <bc>XRN_N</bc>
        <bc>XYPPX</bc>
        <bc>Xan_ur_permease</bc>
        <bc>XendoU</bc>
        <bc>XkdW</bc>
        <bc>Xpo1</bc>
        <bc>YABBY</bc>
        <bc>YCII</bc>
        <bc>YDG_SRA</bc>
        <bc>YEATS</bc>
        <bc>YHS</bc>
        <bc>YIF1</bc>
        <bc>YL1</bc>
        <bc>YL1_C</bc>
        <bc>YTH</bc>
        <bc>Y_phosphatase</bc>
        <bc>Y_phosphatase2</bc>
        <bc>Yae1_N</bc>
        <bc>YaeQ</bc>
        <bc>YbaK</bc>
        <bc>YccV-like</bc>
        <bc>YceG</bc>
        <bc>YceI</bc>
        <bc>Ycf66_N</bc>
        <bc>YchF-GTPase_C</bc>
        <bc>YdjC</bc>
        <bc>YecM</bc>
        <bc>YgbB</bc>
        <bc>YhhN</bc>
        <bc>Yip1</bc>
        <bc>Yippee</bc>
        <bc>YjeF_N</bc>
        <bc>YjgP_YjgQ</bc>
        <bc>YkuD</bc>
        <bc>Yos1</bc>
        <bc>YqaJ</bc>
        <bc>YqeY</bc>
        <bc>ZZ</bc>
        <bc>Zeta_toxin</bc>
        <bc>Zip</bc>
        <bc>Zn_clus</bc>
        <bc>Zot</bc>
        <bc>Zw10</bc>
        <bc>aPHC</bc>
        <bc>adh_short</bc>
        <bc>bZIP_1</bc>
        <bc>bZIP_2</bc>
        <bc>cNMP_binding</bc>
        <bc>cobW</bc>
        <bc>cwf18</bc>
        <bc>cwf21</bc>
        <bc>dCMP_cyt_deam_1</bc>
        <bc>dCMP_cyt_deam_2</bc>
        <bc>dDENN</bc>
        <bc>dNK</bc>
        <bc>dTDP_sugar_isom</bc>
        <bc>dUTPase</bc>
        <bc>dsDNA_bind</bc>
        <bc>dsRNA_bind</bc>
        <bc>dsrm</bc>
        <bc>eIF-1a</bc>
        <bc>eIF-3_zeta</bc>
        <bc>eIF-3c_N</bc>
        <bc>eIF-4B</bc>
        <bc>eIF-5_eIF-2B</bc>
        <bc>eIF-5a</bc>
        <bc>eIF-6</bc>
        <bc>eIF2A</bc>
        <bc>eIF2_C</bc>
        <bc>eIF3_N</bc>
        <bc>eIF3_subunit</bc>
        <bc>eIF3g</bc>
        <bc>eIF_4EBP</bc>
        <bc>eRF1_1</bc>
        <bc>eRF1_2</bc>
        <bc>eRF1_3</bc>
        <bc>efThoc1</bc>
        <bc>efhand</bc>
        <bc>efhand_Ca_insen</bc>
        <bc>efhand_like</bc>
        <bc>fn2</bc>
        <bc>fn3</bc>
        <bc>hATC</bc>
        <bc>hSac2</bc>
        <bc>iPGM_N</bc>
        <bc>ketoacyl-synt</bc>
        <bc>mRNA_cap_C</bc>
        <bc>mRNA_cap_enzyme</bc>
        <bc>mRNA_triPase</bc>
        <bc>mTERF</bc>
        <bc>malic</bc>
        <bc>oligo_HPY</bc>
        <bc>ox_reductase_C</bc>
        <bc>p25-alpha</bc>
        <bc>p450</bc>
        <bc>peroxidase</bc>
        <bc>polyprenyl_synt</bc>
        <bc>potato_inhibit</bc>
        <bc>rRNA_processing</bc>
        <bc>tRNA-synt_1</bc>
        <bc>tRNA-synt_1b</bc>
        <bc>tRNA-synt_1c</bc>
        <bc>tRNA-synt_1c_C</bc>
        <bc>tRNA-synt_1d</bc>
        <bc>tRNA-synt_1e</bc>
        <bc>tRNA-synt_1g</bc>
        <bc>tRNA-synt_2</bc>
        <bc>tRNA-synt_2b</bc>
        <bc>tRNA-synt_2c</bc>
        <bc>tRNA-synt_2d</bc>
        <bc>tRNA-synt_2e</bc>
        <bc>tRNA_Me_trans</bc>
        <bc>tRNA_SAD</bc>
        <bc>tRNA_U5-meth_tr</bc>
        <bc>tRNA_anti</bc>
        <bc>tRNA_bind</bc>
        <bc>tRNA_int_endo</bc>
        <bc>tRNA_int_endo_N</bc>
        <bc>tRNA_lig_CPD</bc>
        <bc>tRNA_lig_kinase</bc>
        <bc>tRNA_m1G_MT</bc>
        <bc>tRNA_synt_1c_R1</bc>
        <bc>tRNA_synt_1c_R2</bc>
        <bc>uDENN</bc>
        <bc>ubiquitin</bc>
        <bc>vATP-synt_AC39</bc>
        <bc>vATP-synt_E</bc>
        <bc>z-alpha</bc>
        <bc>zf-4CXXC_R1</bc>
        <bc>zf-A20</bc>
        <bc>zf-AN1</bc>
        <bc>zf-BED</bc>
        <bc>zf-B_box</bc>
        <bc>zf-C2H2</bc>
        <bc>zf-C2H2_jaz</bc>
        <bc>zf-C2HC5</bc>
        <bc>zf-C3H1</bc>
        <bc>zf-C3HC</bc>
        <bc>zf-C3HC4</bc>
        <bc>zf-C4H2</bc>
        <bc>zf-C4_Topoisom</bc>
        <bc>zf-C5HC2</bc>
        <bc>zf-CCCH</bc>
        <bc>zf-CCHC</bc>
        <bc>zf-CCHH</bc>
        <bc>zf-CDGSH</bc>
        <bc>zf-CHCC</bc>
        <bc>zf-CHY</bc>
        <bc>zf-CSL</bc>
        <bc>zf-CW</bc>
        <bc>zf-CXXC</bc>
        <bc>zf-DBF</bc>
        <bc>zf-DHHC</bc>
        <bc>zf-DNA_Pol</bc>
        <bc>zf-DNL</bc>
        <bc>zf-FPG_IleRS</bc>
        <bc>zf-GRF</bc>
        <bc>zf-H2C2</bc>
        <bc>zf-HIT</bc>
        <bc>zf-LITAF-like</bc>
        <bc>zf-LYAR</bc>
        <bc>zf-MIZ</bc>
        <bc>zf-MYND</bc>
        <bc>zf-NADH-PPase</bc>
        <bc>zf-NF-X1</bc>
        <bc>zf-NPL4</bc>
        <bc>zf-Nse</bc>
        <bc>zf-PARP</bc>
        <bc>zf-RING-like</bc>
        <bc>zf-RNPHF</bc>
        <bc>zf-RanBP</bc>
        <bc>zf-SNAP50_C</bc>
        <bc>zf-Sec23_Sec24</bc>
        <bc>zf-TAZ</bc>
        <bc>zf-TRAF</bc>
        <bc>zf-TRM13_CCCH</bc>
        <bc>zf-Tim10_DDP</bc>
        <bc>zf-U1</bc>
        <bc>zf-U11-48K</bc>
        <bc>zf-UBP</bc>
        <bc>zf-UBR</bc>
        <bc>zf-XS</bc>
        <bc>zf-ZPR1</bc>
        <bc>zf-primase</bc>
      </present>
    </binary_characters>
    <clade>
      <taxonomy>
        <scientific_name>Unikonta</scientific_name>
      </taxonomy>
      <binary_characters type="parsimony inferred" gained_count="79" lost_count="0" present_count="4510">
        <gained>
          <bc>A_deaminase_N</bc>
          <bc>AdoMet_MTase</bc>
          <bc>Asp-B-Hydro_N</bc>
          <bc>BAR_2</bc>
          <bc>Bacillus_HBL</bc>
          <bc>COX9</bc>
          <bc>COXG</bc>
          <bc>Calcipressin</bc>
          <bc>Cbl_N2</bc>
          <bc>Cgr1</bc>
          <bc>Cid2</bc>
          <bc>Copper-fist</bc>
          <bc>Cortex-I_coil</bc>
          <bc>Cytochrom_B558a</bc>
          <bc>DUF1206</bc>
          <bc>DUF1241</bc>
          <bc>DUF162</bc>
          <bc>DUF1693</bc>
          <bc>DUF1748</bc>
          <bc>DUF1881</bc>
          <bc>DUF2133</bc>
          <bc>DUF2151</bc>
          <bc>DUF2205</bc>
          <bc>DUF2349</bc>
          <bc>DUF2418</bc>
          <bc>DUF2678</bc>
          <bc>DUF333</bc>
          <bc>DUF619</bc>
          <bc>DUF758</bc>
          <bc>Dynactin</bc>
          <bc>Dynein_IC2</bc>
          <bc>FSA_C</bc>
          <bc>G-gamma</bc>
          <bc>GAS2</bc>
          <bc>GPP34</bc>
          <bc>Gly_acyl_tr_C</bc>
          <bc>HIRA_B</bc>
          <bc>HR1</bc>
          <bc>I_LWEQ</bc>
          <bc>Intg_mem_TP0381</bc>
          <bc>LOH1CR12</bc>
          <bc>MDM31_MDM32</bc>
          <bc>Med12-LCEWAV</bc>
          <bc>Med24_N</bc>
          <bc>Methyltransf_1N</bc>
          <bc>MinC_N</bc>
          <bc>Mis14</bc>
          <bc>Mis6</bc>
          <bc>Myosin_tail_1</bc>
          <bc>NAGidase</bc>
          <bc>NDT80_PhoG</bc>
          <bc>NKAIN</bc>
          <bc>NUDE_C</bc>
          <bc>Neugrin</bc>
          <bc>OAS1_C</bc>
          <bc>PDEase_II</bc>
          <bc>PDEase_I_N</bc>
          <bc>Peptidase_C39</bc>
          <bc>Perilipin</bc>
          <bc>Peroxin-13_N</bc>
          <bc>Prothymosin</bc>
          <bc>RNA12</bc>
          <bc>RNA_helicase</bc>
          <bc>Rab5-bind</bc>
          <bc>SAM_PNT</bc>
          <bc>Spore_YhcN_YlaJ</bc>
          <bc>Spy1</bc>
          <bc>Thymosin</bc>
          <bc>Tmemb_170</bc>
          <bc>TraG_N</bc>
          <bc>Tuberin</bc>
          <bc>UPF0552</bc>
          <bc>UPF0556</bc>
          <bc>UcrQ</bc>
          <bc>VASP_tetra</bc>
          <bc>VBS</bc>
          <bc>Vinculin</bc>
          <bc>WAP</bc>
          <bc>XRCC1_N</bc>
        </gained>
        <present>
          <bc>1-cysPrx_C</bc>
          <bc>14-3-3</bc>
          <bc>2-Hacid_dh</bc>
          <bc>2-Hacid_dh_C</bc>
          <bc>2-oxoacid_dh</bc>
          <bc>2CSK_N</bc>
          <bc>2OG-FeII_Oxy</bc>
          <bc>3-HAO</bc>
          <bc>3-PAP</bc>
          <bc>3-dmu-9_3-mt</bc>
          <bc>3Beta_HSD</bc>
          <bc>3HCDH</bc>
          <bc>3HCDH_N</bc>
          <bc>3_5_exonuc</bc>
          <bc>4F5</bc>
          <bc>4HBT</bc>
          <bc>5-FTHF_cyc-lig</bc>
          <bc>5_3_exonuc</bc>
          <bc>5_3_exonuc_N</bc>
          <bc>5_nucleotid</bc>
          <bc>5_nucleotid_C</bc>
          <bc>60KD_IMP</bc>
          <bc>6PF2K</bc>
          <bc>6PGD</bc>
          <bc>7TMR-DISM_7TM</bc>
          <bc>7TM_GPCR_Srsx</bc>
          <bc>7TM_GPCR_Srv</bc>
          <bc>7tm_1</bc>
          <bc>7tm_2</bc>
          <bc>7tm_3</bc>
          <bc>A2M</bc>
          <bc>A2M_N</bc>
          <bc>A2M_N_2</bc>
          <bc>A2M_comp</bc>
          <bc>A2M_recep</bc>
          <bc>AAA</bc>
          <bc>AAA-ATPase_like</bc>
          <bc>AAA_2</bc>
          <bc>AAA_3</bc>
          <bc>AAA_4</bc>
          <bc>AAA_5</bc>
          <bc>AAL_decarboxy</bc>
          <bc>AAR2</bc>
          <bc>AARP2CN</bc>
          <bc>AAT</bc>
          <bc>AATase</bc>
          <bc>AA_kinase</bc>
          <bc>AA_permease</bc>
          <bc>ABA_GPCR</bc>
          <bc>ABC1</bc>
          <bc>ABC2_membrane</bc>
          <bc>ABC_ATPase</bc>
          <bc>ABC_membrane</bc>
          <bc>ABC_membrane_2</bc>
          <bc>ABC_tran</bc>
          <bc>ABC_transp_aux</bc>
          <bc>ABM</bc>
          <bc>ACBP</bc>
          <bc>ACCA</bc>
          <bc>ACC_central</bc>
          <bc>ACOX</bc>
          <bc>ACPS</bc>
          <bc>ACP_syn_III</bc>
          <bc>ACP_syn_III_C</bc>
          <bc>ACR_tran</bc>
          <bc>ACT</bc>
          <bc>AD</bc>
          <bc>ADC</bc>
          <bc>ADH_N</bc>
          <bc>ADH_zinc_N</bc>
          <bc>ADIP</bc>
          <bc>ADK</bc>
          <bc>ADK_lid</bc>
          <bc>ADP_PFK_GK</bc>
          <bc>ADP_ribosyl_GH</bc>
          <bc>ADSL_C</bc>
          <bc>AFG1_ATPase</bc>
          <bc>AHS1</bc>
          <bc>AHS2</bc>
          <bc>AHSA1</bc>
          <bc>AICARFT_IMPCHas</bc>
          <bc>AIG1</bc>
          <bc>AIG2</bc>
          <bc>AIP3</bc>
          <bc>AIRC</bc>
          <bc>AIRS</bc>
          <bc>AIRS_C</bc>
          <bc>AKAP7_NLS</bc>
          <bc>ALAD</bc>
          <bc>ALG3</bc>
          <bc>ALMT</bc>
          <bc>ALO</bc>
          <bc>ALS_ss_C</bc>
          <bc>AMMECR1</bc>
          <bc>AMP-binding</bc>
          <bc>AMPKBI</bc>
          <bc>AMP_N</bc>
          <bc>ANATO</bc>
          <bc>ANF_receptor</bc>
          <bc>ANTH</bc>
          <bc>AOX</bc>
          <bc>APC10</bc>
          <bc>APC2</bc>
          <bc>APC8</bc>
          <bc>APC_CDC26</bc>
          <bc>APG12</bc>
          <bc>APG17</bc>
          <bc>APG5</bc>
          <bc>APG6</bc>
          <bc>APG9</bc>
          <bc>APH</bc>
          <bc>API5</bc>
          <bc>APS_kinase</bc>
          <bc>AP_endonuc_2</bc>
          <bc>ARD</bc>
          <bc>ARID</bc>
          <bc>ARL2_Bind_BART</bc>
          <bc>ARPC4</bc>
          <bc>ARS2</bc>
          <bc>ART</bc>
          <bc>ASC</bc>
          <bc>ASCH</bc>
          <bc>ASF1_hist_chap</bc>
          <bc>ASL_C</bc>
          <bc>ATE_C</bc>
          <bc>ATE_N</bc>
          <bc>ATG11</bc>
          <bc>ATG13</bc>
          <bc>ATG16</bc>
          <bc>ATG22</bc>
          <bc>ATG27</bc>
          <bc>ATG_C</bc>
          <bc>ATP-cone</bc>
          <bc>ATP-grasp</bc>
          <bc>ATP-grasp_2</bc>
          <bc>ATP-grasp_3</bc>
          <bc>ATP-gua_Ptrans</bc>
          <bc>ATP-gua_PtransN</bc>
          <bc>ATP-sulfurylase</bc>
          <bc>ATP-synt</bc>
          <bc>ATP-synt_10</bc>
          <bc>ATP-synt_A</bc>
          <bc>ATP-synt_B</bc>
          <bc>ATP-synt_C</bc>
          <bc>ATP-synt_D</bc>
          <bc>ATP-synt_DE</bc>
          <bc>ATP-synt_DE_N</bc>
          <bc>ATP-synt_E</bc>
          <bc>ATP-synt_Eps</bc>
          <bc>ATP-synt_F</bc>
          <bc>ATP-synt_G</bc>
          <bc>ATP-synt_ab</bc>
          <bc>ATP-synt_ab_C</bc>
          <bc>ATP-synt_ab_N</bc>
          <bc>ATP11</bc>
          <bc>ATP12</bc>
          <bc>ATP_Ca_trans_C</bc>
          <bc>ATP_bind_1</bc>
          <bc>ATP_bind_2</bc>
          <bc>ATP_bind_3</bc>
          <bc>ATP_bind_4</bc>
          <bc>ATP_synt_H</bc>
          <bc>ATP_transf</bc>
          <bc>ATS3</bc>
          <bc>AT_hook</bc>
          <bc>AXE1</bc>
          <bc>A_deamin</bc>
          <bc>A_deaminase</bc>
          <bc>A_deaminase_N</bc>
          <bc>A_thal_3526</bc>
          <bc>Aa_trans</bc>
          <bc>AbfB</bc>
          <bc>Abhydro_lipase</bc>
          <bc>Abhydrolase_1</bc>
          <bc>Abhydrolase_2</bc>
          <bc>Abhydrolase_3</bc>
          <bc>Abhydrolase_4</bc>
          <bc>Abi</bc>
          <bc>Acetate_kinase</bc>
          <bc>AcetylCoA_hydro</bc>
          <bc>Acetyltransf_1</bc>
          <bc>Acetyltransf_2</bc>
          <bc>Acid_phosphat_A</bc>
          <bc>Acid_phosphat_B</bc>
          <bc>Aconitase</bc>
          <bc>Aconitase_C</bc>
          <bc>Act-Frag_cataly</bc>
          <bc>Actin</bc>
          <bc>Acyl-ACP_TE</bc>
          <bc>Acyl-CoA_dh_1</bc>
          <bc>Acyl-CoA_dh_M</bc>
          <bc>Acyl-CoA_dh_N</bc>
          <bc>AcylCoA_DH_N</bc>
          <bc>Acyl_CoA_thio</bc>
          <bc>Acyl_transf_1</bc>
          <bc>Acyl_transf_3</bc>
          <bc>Acylphosphatase</bc>
          <bc>Acyltransferase</bc>
          <bc>Ada3</bc>
          <bc>Ada_Zn_binding</bc>
          <bc>Adap_comp_sub</bc>
          <bc>Adaptin_N</bc>
          <bc>Adaptin_binding</bc>
          <bc>Adenine_glyco</bc>
          <bc>Adeno_E1B_55K</bc>
          <bc>Adenylsucc_synt</bc>
          <bc>AdoHcyase</bc>
          <bc>AdoHcyase_NAD</bc>
          <bc>AdoMet_MTase</bc>
          <bc>Aegerolysin</bc>
          <bc>Aerolysin</bc>
          <bc>Agenet</bc>
          <bc>Aha1_N</bc>
          <bc>AhpC-TSA</bc>
          <bc>AlaDh_PNT_C</bc>
          <bc>AlaDh_PNT_N</bc>
          <bc>Ala_racemase_C</bc>
          <bc>Ala_racemase_N</bc>
          <bc>Alba</bc>
          <bc>AlcB</bc>
          <bc>Ald_Xan_dh_C</bc>
          <bc>Ald_Xan_dh_C2</bc>
          <bc>Aldedh</bc>
          <bc>Aldo_ket_red</bc>
          <bc>Aldolase</bc>
          <bc>Aldolase_II</bc>
          <bc>Aldose_epim</bc>
          <bc>Alg14</bc>
          <bc>Alg6_Alg8</bc>
          <bc>Alginate_lyase2</bc>
          <bc>Alk_phosphatase</bc>
          <bc>Allantoicase</bc>
          <bc>Alliinase_C</bc>
          <bc>Alpha-L-AF_C</bc>
          <bc>Alpha-amylase</bc>
          <bc>Alpha-amylase_C</bc>
          <bc>Alpha-mann_mid</bc>
          <bc>Alpha_L_fucos</bc>
          <bc>Alpha_adaptinC2</bc>
          <bc>Alpha_adaptin_C</bc>
          <bc>Alpha_kinase</bc>
          <bc>Amastin</bc>
          <bc>Amidase</bc>
          <bc>Amidase_2</bc>
          <bc>Amidinotransf</bc>
          <bc>Amidohydro_1</bc>
          <bc>Amidohydro_2</bc>
          <bc>Amidohydro_3</bc>
          <bc>Amidoligase_2</bc>
          <bc>Amino_oxidase</bc>
          <bc>Aminotran_1_2</bc>
          <bc>Aminotran_3</bc>
          <bc>Aminotran_4</bc>
          <bc>Aminotran_5</bc>
          <bc>Ammonium_transp</bc>
          <bc>An_peroxidase</bc>
          <bc>Anemone_cytotox</bc>
          <bc>Angiomotin_C</bc>
          <bc>Ank</bc>
          <bc>Annexin</bc>
          <bc>Anoctamin</bc>
          <bc>Anp1</bc>
          <bc>Anth_synt_I_N</bc>
          <bc>Anticodon_1</bc>
          <bc>Antistasin</bc>
          <bc>ApbA</bc>
          <bc>ApbA_C</bc>
          <bc>ApbE</bc>
          <bc>Apc13p</bc>
          <bc>Aph-1</bc>
          <bc>ApoL</bc>
          <bc>Apolipoprotein</bc>
          <bc>Apt1</bc>
          <bc>Apyrase</bc>
          <bc>AraC_E_bind</bc>
          <bc>AraC_N</bc>
          <bc>ArabFuran-catal</bc>
          <bc>Arb2</bc>
          <bc>Arch_ATPase</bc>
          <bc>Archease</bc>
          <bc>Arf</bc>
          <bc>ArfGap</bc>
          <bc>ArgJ</bc>
          <bc>ArgK</bc>
          <bc>Arg_tRNA_synt_N</bc>
          <bc>Arginase</bc>
          <bc>Arginosuc_synth</bc>
          <bc>Arm</bc>
          <bc>Armet</bc>
          <bc>Arrestin_C</bc>
          <bc>Arrestin_N</bc>
          <bc>ArsA_ATPase</bc>
          <bc>ArsB</bc>
          <bc>ArsC</bc>
          <bc>Arv1</bc>
          <bc>Arylsulfotrans</bc>
          <bc>AsmA</bc>
          <bc>AsnA</bc>
          <bc>AsnC_trans_reg</bc>
          <bc>Asn_synthase</bc>
          <bc>Asp</bc>
          <bc>Asp-B-Hydro_N</bc>
          <bc>Asp_Arg_Hydrox</bc>
          <bc>Asp_Glu_race</bc>
          <bc>Asp_protease</bc>
          <bc>Asparaginase</bc>
          <bc>Asparaginase_2</bc>
          <bc>Asparaginase_II</bc>
          <bc>AstE_AspA</bc>
          <bc>Astacin</bc>
          <bc>Atx10homo_assoc</bc>
          <bc>Auto_anti-p27</bc>
          <bc>Autophagy_Cterm</bc>
          <bc>Autophagy_N</bc>
          <bc>Autophagy_act_C</bc>
          <bc>Autotransporter</bc>
          <bc>Auxin_resp</bc>
          <bc>Avl9</bc>
          <bc>Ax_dynein_light</bc>
          <bc>B-block_TFIIIC</bc>
          <bc>B12-binding</bc>
          <bc>B12-binding_2</bc>
          <bc>B12D</bc>
          <bc>B2-adapt-app_C</bc>
          <bc>B3_4</bc>
          <bc>B5</bc>
          <bc>B56</bc>
          <bc>B9</bc>
          <bc>BAAT_C</bc>
          <bc>BACK</bc>
          <bc>BAF</bc>
          <bc>BAG</bc>
          <bc>BAH</bc>
          <bc>BAR</bc>
          <bc>BAR_2</bc>
          <bc>BAT2_N</bc>
          <bc>BATS</bc>
          <bc>BBE</bc>
          <bc>BCAS2</bc>
          <bc>BCAS3</bc>
          <bc>BCA_ABC_TP_C</bc>
          <bc>BCCT</bc>
          <bc>BCDHK_Adom3</bc>
          <bc>BCNT</bc>
          <bc>BCS1_N</bc>
          <bc>BHD_1</bc>
          <bc>BHD_2</bc>
          <bc>BHD_3</bc>
          <bc>BING4CT</bc>
          <bc>BIR</bc>
          <bc>BK_channel_a</bc>
          <bc>BLOC1_2</bc>
          <bc>BLUF</bc>
          <bc>BON</bc>
          <bc>BOP1NT</bc>
          <bc>BP28CT</bc>
          <bc>BPD_transp_1</bc>
          <bc>BPD_transp_2</bc>
          <bc>BPL_C</bc>
          <bc>BPL_LplA_LipB</bc>
          <bc>BPL_N</bc>
          <bc>BRAP2</bc>
          <bc>BRCA-2_OB1</bc>
          <bc>BRCA-2_helical</bc>
          <bc>BRCA2</bc>
          <bc>BRCT</bc>
          <bc>BRE</bc>
          <bc>BRE1</bc>
          <bc>BRF1</bc>
          <bc>BRK</bc>
          <bc>BRO1</bc>
          <bc>BSD</bc>
          <bc>BSP</bc>
          <bc>BT1</bc>
          <bc>BTAD</bc>
          <bc>BTB</bc>
          <bc>BTG</bc>
          <bc>BTK</bc>
          <bc>BUD22</bc>
          <bc>B_lectin</bc>
          <bc>Bac_DNA_binding</bc>
          <bc>Bac_DnaA</bc>
          <bc>Bac_GDH</bc>
          <bc>Bac_Ubq_Cox</bc>
          <bc>Bac_export_1</bc>
          <bc>Bac_export_2</bc>
          <bc>Bac_luciferase</bc>
          <bc>Bac_rhamnosid</bc>
          <bc>Bac_rhamnosid_N</bc>
          <bc>Bac_rhodopsin</bc>
          <bc>Bac_surface_Ag</bc>
          <bc>Bac_transf</bc>
          <bc>Bacillus_HBL</bc>
          <bc>Band_3_cyto</bc>
          <bc>Band_7</bc>
          <bc>Bap31</bc>
          <bc>Barren</bc>
          <bc>Barstar</bc>
          <bc>Barwin</bc>
          <bc>Baseplate_J</bc>
          <bc>BcrAD_BadFG</bc>
          <bc>Beach</bc>
          <bc>Bestrophin</bc>
          <bc>Beta-Casp</bc>
          <bc>Beta-lactamase</bc>
          <bc>Beta_elim_lyase</bc>
          <bc>Bgal_small_N</bc>
          <bc>BicD</bc>
          <bc>Big_2</bc>
          <bc>Bin3</bc>
          <bc>BioY</bc>
          <bc>Biopterin_H</bc>
          <bc>Biotin_carb_C</bc>
          <bc>Biotin_lipoyl</bc>
          <bc>Bmp</bc>
          <bc>BolA</bc>
          <bc>Borealin</bc>
          <bc>Borrelia_P83</bc>
          <bc>Borrelia_orfA</bc>
          <bc>Bot1p</bc>
          <bc>Branch</bc>
          <bc>Bre5</bc>
          <bc>Brix</bc>
          <bc>BrkDBD</bc>
          <bc>Bromo_TP</bc>
          <bc>Bromodomain</bc>
          <bc>Brr6_like_C_C</bc>
          <bc>BtpA</bc>
          <bc>Btz</bc>
          <bc>Bud13</bc>
          <bc>Bug</bc>
          <bc>But2</bc>
          <bc>Bvg_acc_factor</bc>
          <bc>Bystin</bc>
          <bc>C1_1</bc>
          <bc>C1_2</bc>
          <bc>C1_3</bc>
          <bc>C1_4</bc>
          <bc>C2</bc>
          <bc>C4dic_mal_tran</bc>
          <bc>C6_DPF</bc>
          <bc>CAF1</bc>
          <bc>CAF1A</bc>
          <bc>CAF1C_H4-bd</bc>
          <bc>CAMSAP_CH</bc>
          <bc>CAMSAP_CKK</bc>
          <bc>CAP</bc>
          <bc>CAP59_mtransfer</bc>
          <bc>CAP_C</bc>
          <bc>CAP_GLY</bc>
          <bc>CAP_N</bc>
          <bc>CASP_C</bc>
          <bc>CAS_CSE1</bc>
          <bc>CAT</bc>
          <bc>CBAH</bc>
          <bc>CBF</bc>
          <bc>CBFB_NFYA</bc>
          <bc>CBFD_NFYB_HMF</bc>
          <bc>CBM49</bc>
          <bc>CBM_1</bc>
          <bc>CBM_14</bc>
          <bc>CBM_2</bc>
          <bc>CBM_20</bc>
          <bc>CBM_21</bc>
          <bc>CBM_48</bc>
          <bc>CBM_4_9</bc>
          <bc>CBM_5_12</bc>
          <bc>CBM_6</bc>
          <bc>CBS</bc>
          <bc>CD225</bc>
          <bc>CD36</bc>
          <bc>CDC14</bc>
          <bc>CDC27</bc>
          <bc>CDC37_C</bc>
          <bc>CDC37_M</bc>
          <bc>CDC37_N</bc>
          <bc>CDC45</bc>
          <bc>CDC48_2</bc>
          <bc>CDC48_N</bc>
          <bc>CDC50</bc>
          <bc>CDC73</bc>
          <bc>CDI</bc>
          <bc>CDKN3</bc>
          <bc>CDO_I</bc>
          <bc>CDP-OH_P_transf</bc>
          <bc>CDT1</bc>
          <bc>CENP-B_N</bc>
          <bc>CENP-H</bc>
          <bc>CG-1</bc>
          <bc>CGI-121</bc>
          <bc>CH</bc>
          <bc>CHAP</bc>
          <bc>CHASE</bc>
          <bc>CHCH</bc>
          <bc>CHD5</bc>
          <bc>CHDCT2</bc>
          <bc>CHGN</bc>
          <bc>CHORD</bc>
          <bc>CHRD</bc>
          <bc>CHZ</bc>
          <bc>CIA30</bc>
          <bc>CIAPIN1</bc>
          <bc>CIMR</bc>
          <bc>CK1gamma_C</bc>
          <bc>CKS</bc>
          <bc>CK_II_beta</bc>
          <bc>CLAG</bc>
          <bc>CLASP_N</bc>
          <bc>CLN3</bc>
          <bc>CLPTM1</bc>
          <bc>CLP_protease</bc>
          <bc>CMAS</bc>
          <bc>CMD</bc>
          <bc>CM_2</bc>
          <bc>CNH</bc>
          <bc>CN_hydrolase</bc>
          <bc>COBRA1</bc>
          <bc>COG2</bc>
          <bc>COG4</bc>
          <bc>COG5</bc>
          <bc>COG6</bc>
          <bc>COG7</bc>
          <bc>COPIIcoated_ERV</bc>
          <bc>COPI_C</bc>
          <bc>COPI_assoc</bc>
          <bc>COQ7</bc>
          <bc>COQ9</bc>
          <bc>COX1</bc>
          <bc>COX15-CtaA</bc>
          <bc>COX17</bc>
          <bc>COX2</bc>
          <bc>COX2_TM</bc>
          <bc>COX3</bc>
          <bc>COX4</bc>
          <bc>COX5B</bc>
          <bc>COX6A</bc>
          <bc>COX6B</bc>
          <bc>COX7a</bc>
          <bc>COX9</bc>
          <bc>COXG</bc>
          <bc>CO_deh_flav_C</bc>
          <bc>COesterase</bc>
          <bc>CPDase</bc>
          <bc>CPL</bc>
          <bc>CPSF73-100_C</bc>
          <bc>CPSF_A</bc>
          <bc>CPSase_L_D2</bc>
          <bc>CPSase_L_D3</bc>
          <bc>CPSase_L_chain</bc>
          <bc>CPSase_sm_chain</bc>
          <bc>CPW_WPC</bc>
          <bc>CR6_interact</bc>
          <bc>CRAL_TRIO</bc>
          <bc>CRAL_TRIO_N</bc>
          <bc>CRAM_rpt</bc>
          <bc>CRCB</bc>
          <bc>CRM1_C</bc>
          <bc>CRS1_YhbY</bc>
          <bc>CRT-like</bc>
          <bc>CRT10</bc>
          <bc>CS</bc>
          <bc>CSD</bc>
          <bc>CT20</bc>
          <bc>CTK3</bc>
          <bc>CTP_synth_N</bc>
          <bc>CTP_transf_1</bc>
          <bc>CTP_transf_2</bc>
          <bc>CTP_transf_3</bc>
          <bc>CUB</bc>
          <bc>CUE</bc>
          <bc>CVNH</bc>
          <bc>CWC25</bc>
          <bc>CXC</bc>
          <bc>CYTH</bc>
          <bc>CaMKII_AD</bc>
          <bc>Cache_1</bc>
          <bc>CactinC_cactus</bc>
          <bc>Cactin_mid</bc>
          <bc>Cadherin</bc>
          <bc>CagX</bc>
          <bc>Calcipressin</bc>
          <bc>Caldesmon</bc>
          <bc>Caleosin</bc>
          <bc>Calpain_III</bc>
          <bc>Calreticulin</bc>
          <bc>Calsequestrin</bc>
          <bc>Calx-beta</bc>
          <bc>Caps_synth</bc>
          <bc>Capsule_synth</bc>
          <bc>CarD_TRCF</bc>
          <bc>Carb_anhydrase</bc>
          <bc>Carb_kinase</bc>
          <bc>Carboxyl_trans</bc>
          <bc>Carn_acyltransf</bc>
          <bc>Cas1p</bc>
          <bc>Cas_Cas4</bc>
          <bc>Cast</bc>
          <bc>Catalase</bc>
          <bc>Catalase-rel</bc>
          <bc>CathepsinC_exc</bc>
          <bc>Cation_ATPase_C</bc>
          <bc>Cation_ATPase_N</bc>
          <bc>Cation_efflux</bc>
          <bc>Cauli_VI</bc>
          <bc>CbiA</bc>
          <bc>CbiC</bc>
          <bc>Cbl_N2</bc>
          <bc>CcmE</bc>
          <bc>Cdc6_C</bc>
          <bc>Cellulase</bc>
          <bc>Cellulose_synt</bc>
          <bc>Cenp-B_dimeris</bc>
          <bc>Cenp-O</bc>
          <bc>Ceramidase_alk</bc>
          <bc>Cgr1</bc>
          <bc>ChAPs</bc>
          <bc>ChaC</bc>
          <bc>Chagasin_I42</bc>
          <bc>Chal_sti_synt_C</bc>
          <bc>Chal_sti_synt_N</bc>
          <bc>Chalcone</bc>
          <bc>CheR</bc>
          <bc>CheR_N</bc>
          <bc>CheW</bc>
          <bc>Chitin_bind_1</bc>
          <bc>Chitin_bind_3</bc>
          <bc>Chitin_synth_1</bc>
          <bc>Chitin_synth_1N</bc>
          <bc>Chitin_synth_2</bc>
          <bc>Chlorophyllase</bc>
          <bc>Choline_kin_N</bc>
          <bc>Choline_kinase</bc>
          <bc>Choline_transpo</bc>
          <bc>Chorismate_bind</bc>
          <bc>Chorismate_synt</bc>
          <bc>Chromate_transp</bc>
          <bc>Chromo</bc>
          <bc>Chromo_shadow</bc>
          <bc>Cid2</bc>
          <bc>CinA</bc>
          <bc>Cir_Bir_Yir</bc>
          <bc>Cir_N</bc>
          <bc>CitMHS</bc>
          <bc>Citrate_synt</bc>
          <bc>Clat_adaptor_s</bc>
          <bc>Clathrin</bc>
          <bc>Clathrin-link</bc>
          <bc>Clathrin_lg_ch</bc>
          <bc>Clathrin_propel</bc>
          <bc>Clp1</bc>
          <bc>ClpB_D2-small</bc>
          <bc>ClpS</bc>
          <bc>Clp_N</bc>
          <bc>Cluap1</bc>
          <bc>Clusterin</bc>
          <bc>Cmc1</bc>
          <bc>CmcH_NodU</bc>
          <bc>CmcI</bc>
          <bc>Cna_B</bc>
          <bc>CoA_binding</bc>
          <bc>CoA_trans</bc>
          <bc>CoA_transf_3</bc>
          <bc>CoaE</bc>
          <bc>Coatamer_beta_C</bc>
          <bc>Coatomer_E</bc>
          <bc>Coatomer_WDAD</bc>
          <bc>CobN-Mg_chel</bc>
          <bc>CobW_C</bc>
          <bc>Cob_adeno_trans</bc>
          <bc>Cofilin_ADF</bc>
          <bc>Cohesin_load</bc>
          <bc>Coiled-coil_56</bc>
          <bc>Collagen</bc>
          <bc>Collar</bc>
          <bc>ComA</bc>
          <bc>Competence_A</bc>
          <bc>Complex1_24kDa</bc>
          <bc>Complex1_30kDa</bc>
          <bc>Complex1_49kDa</bc>
          <bc>Complex1_51K</bc>
          <bc>Complex1_LYR</bc>
          <bc>Condensation</bc>
          <bc>Condensin2nSMC</bc>
          <bc>Cons_hypoth698</bc>
          <bc>Cons_hypoth95</bc>
          <bc>Copine</bc>
          <bc>Copper-bind</bc>
          <bc>Copper-fist</bc>
          <bc>Coprinus_mating</bc>
          <bc>Coprogen_oxidas</bc>
          <bc>Coq4</bc>
          <bc>CorA</bc>
          <bc>CorC_HlyC</bc>
          <bc>Cornichon</bc>
          <bc>Cornifin</bc>
          <bc>Cortex-I_coil</bc>
          <bc>CotH</bc>
          <bc>CpeT</bc>
          <bc>Cpn10</bc>
          <bc>Cpn60_TCP1</bc>
          <bc>CreA</bc>
          <bc>Creatinase_N</bc>
          <bc>Creatininase</bc>
          <bc>Cript</bc>
          <bc>Crp</bc>
          <bc>CrtC</bc>
          <bc>Crystall</bc>
          <bc>CsbD</bc>
          <bc>Cse1</bc>
          <bc>CstA</bc>
          <bc>CtaG_Cox11</bc>
          <bc>Ctf8</bc>
          <bc>Ctr</bc>
          <bc>Cu-binding_MopE</bc>
          <bc>Cu-oxidase</bc>
          <bc>Cu-oxidase_2</bc>
          <bc>Cu-oxidase_3</bc>
          <bc>Cu2_monoox_C</bc>
          <bc>Cu2_monooxygen</bc>
          <bc>Cu_amine_oxid</bc>
          <bc>Cu_amine_oxidN2</bc>
          <bc>Cu_amine_oxidN3</bc>
          <bc>Cu_bind_like</bc>
          <bc>Cullin</bc>
          <bc>Cullin_Nedd8</bc>
          <bc>Cupin_1</bc>
          <bc>Cupin_2</bc>
          <bc>Cupin_3</bc>
          <bc>Cupin_4</bc>
          <bc>Cupin_5</bc>
          <bc>Cut8</bc>
          <bc>CutA1</bc>
          <bc>CutC</bc>
          <bc>Cutinase</bc>
          <bc>CwfJ_C_1</bc>
          <bc>CwfJ_C_2</bc>
          <bc>Cwf_Cwc_15</bc>
          <bc>Cyanate_lyase</bc>
          <bc>CybS</bc>
          <bc>Cyclase</bc>
          <bc>Cyclin</bc>
          <bc>Cyclin_C</bc>
          <bc>Cyclin_N</bc>
          <bc>Cys_Met_Meta_PP</bc>
          <bc>Cys_rich_FGFR</bc>
          <bc>Cystatin</bc>
          <bc>Cyt-b5</bc>
          <bc>Cyto_heme_lyase</bc>
          <bc>Cyto_ox_2</bc>
          <bc>CytochromB561_N</bc>
          <bc>Cytochrom_B558a</bc>
          <bc>Cytochrom_B561</bc>
          <bc>Cytochrom_B_C</bc>
          <bc>Cytochrom_B_N</bc>
          <bc>Cytochrom_C</bc>
          <bc>Cytochrom_C1</bc>
          <bc>Cytochrom_C_asm</bc>
          <bc>Cytochrom_D1</bc>
          <bc>Cytokin_check_N</bc>
          <bc>D123</bc>
          <bc>DAD</bc>
          <bc>DAG1</bc>
          <bc>DAGAT</bc>
          <bc>DAGK_acc</bc>
          <bc>DAGK_cat</bc>
          <bc>DAGK_prokar</bc>
          <bc>DAHP_synth_1</bc>
          <bc>DAHP_synth_2</bc>
          <bc>DALR_1</bc>
          <bc>DALR_2</bc>
          <bc>DAO</bc>
          <bc>DAP3</bc>
          <bc>DAP_epimerase</bc>
          <bc>DASH_Ask1</bc>
          <bc>DASH_Dad1</bc>
          <bc>DASH_Dad2</bc>
          <bc>DASH_Dad4</bc>
          <bc>DASH_Dam1</bc>
          <bc>DBP10CT</bc>
          <bc>DBR1</bc>
          <bc>DCP1</bc>
          <bc>DCP2</bc>
          <bc>DCX</bc>
          <bc>DDA1</bc>
          <bc>DDE</bc>
          <bc>DDHD</bc>
          <bc>DDOST_48kD</bc>
          <bc>DDRGK</bc>
          <bc>DDT</bc>
          <bc>DEAD</bc>
          <bc>DEAD_2</bc>
          <bc>DEK_C</bc>
          <bc>DENN</bc>
          <bc>DEP</bc>
          <bc>DER1</bc>
          <bc>DFDF</bc>
          <bc>DFP</bc>
          <bc>DGCR6</bc>
          <bc>DHBP_synthase</bc>
          <bc>DHC_N1</bc>
          <bc>DHC_N2</bc>
          <bc>DHDPS</bc>
          <bc>DHFR_1</bc>
          <bc>DHH</bc>
          <bc>DHHA1</bc>
          <bc>DHHA2</bc>
          <bc>DHO_dh</bc>
          <bc>DHQ_synthase</bc>
          <bc>DHquinase_I</bc>
          <bc>DIE2_ALG10</bc>
          <bc>DIL</bc>
          <bc>DIM1</bc>
          <bc>DIRP</bc>
          <bc>DIT1_PvcA</bc>
          <bc>DIX</bc>
          <bc>DJ-1_PfpI</bc>
          <bc>DKCLD</bc>
          <bc>DLH</bc>
          <bc>DLIC</bc>
          <bc>DM13</bc>
          <bc>DMAP1</bc>
          <bc>DMRL_synthase</bc>
          <bc>DNA_RNApol_7kD</bc>
          <bc>DNA_alkylation</bc>
          <bc>DNA_binding_1</bc>
          <bc>DNA_gyraseA_C</bc>
          <bc>DNA_gyraseB</bc>
          <bc>DNA_gyraseB_C</bc>
          <bc>DNA_ligase_A_C</bc>
          <bc>DNA_ligase_A_M</bc>
          <bc>DNA_ligase_A_N</bc>
          <bc>DNA_ligase_IV</bc>
          <bc>DNA_ligase_OB</bc>
          <bc>DNA_ligase_ZBD</bc>
          <bc>DNA_ligase_aden</bc>
          <bc>DNA_methylase</bc>
          <bc>DNA_mis_repair</bc>
          <bc>DNA_photolyase</bc>
          <bc>DNA_pol3_alpha</bc>
          <bc>DNA_pol3_beta</bc>
          <bc>DNA_pol3_delta</bc>
          <bc>DNA_pol3_gamma3</bc>
          <bc>DNA_pol_A</bc>
          <bc>DNA_pol_B</bc>
          <bc>DNA_pol_B_2</bc>
          <bc>DNA_pol_B_exo</bc>
          <bc>DNA_pol_E_B</bc>
          <bc>DNA_pol_alpha_N</bc>
          <bc>DNA_pol_delta_4</bc>
          <bc>DNA_pol_lambd_f</bc>
          <bc>DNA_pol_phi</bc>
          <bc>DNA_primase_S</bc>
          <bc>DNA_primase_lrg</bc>
          <bc>DNA_topoisoIV</bc>
          <bc>DNMT1-RFD</bc>
          <bc>DNase_II</bc>
          <bc>DOMON</bc>
          <bc>DOPA_dioxygen</bc>
          <bc>DOT1</bc>
          <bc>DP</bc>
          <bc>DPBB_1</bc>
          <bc>DPM2</bc>
          <bc>DPM3</bc>
          <bc>DPPIV_N</bc>
          <bc>DREV</bc>
          <bc>DRIM</bc>
          <bc>DRMBL</bc>
          <bc>DRTGG</bc>
          <bc>DRY_EERY</bc>
          <bc>DS</bc>
          <bc>DSBA</bc>
          <bc>DSHCT</bc>
          <bc>DSL</bc>
          <bc>DSPc</bc>
          <bc>DSS1_SEM1</bc>
          <bc>DTHCT</bc>
          <bc>DTW</bc>
          <bc>DUF1008</bc>
          <bc>DUF1014</bc>
          <bc>DUF1016</bc>
          <bc>DUF1022</bc>
          <bc>DUF1023</bc>
          <bc>DUF1032</bc>
          <bc>DUF1034</bc>
          <bc>DUF1042</bc>
          <bc>DUF1045</bc>
          <bc>DUF1057</bc>
          <bc>DUF106</bc>
          <bc>DUF1077</bc>
          <bc>DUF1078</bc>
          <bc>DUF108</bc>
          <bc>DUF1080</bc>
          <bc>DUF1083</bc>
          <bc>DUF1084</bc>
          <bc>DUF1086</bc>
          <bc>DUF1087</bc>
          <bc>DUF1088</bc>
          <bc>DUF1115</bc>
          <bc>DUF1126</bc>
          <bc>DUF1143</bc>
          <bc>DUF1162</bc>
          <bc>DUF1168</bc>
          <bc>DUF1173</bc>
          <bc>DUF1181</bc>
          <bc>DUF1183</bc>
          <bc>DUF1191</bc>
          <bc>DUF1193</bc>
          <bc>DUF1206</bc>
          <bc>DUF1208</bc>
          <bc>DUF1212</bc>
          <bc>DUF1214</bc>
          <bc>DUF1222</bc>
          <bc>DUF1223</bc>
          <bc>DUF1227</bc>
          <bc>DUF1232</bc>
          <bc>DUF1234</bc>
          <bc>DUF1237</bc>
          <bc>DUF124</bc>
          <bc>DUF1241</bc>
          <bc>DUF1242</bc>
          <bc>DUF1253</bc>
          <bc>DUF1254</bc>
          <bc>DUF1255</bc>
          <bc>DUF1258</bc>
          <bc>DUF126</bc>
          <bc>DUF1264</bc>
          <bc>DUF1275</bc>
          <bc>DUF1279</bc>
          <bc>DUF1289</bc>
          <bc>DUF1294</bc>
          <bc>DUF1295</bc>
          <bc>DUF1296</bc>
          <bc>DUF1298</bc>
          <bc>DUF1301</bc>
          <bc>DUF1304</bc>
          <bc>DUF1308</bc>
          <bc>DUF1309</bc>
          <bc>DUF1325</bc>
          <bc>DUF1330</bc>
          <bc>DUF1336</bc>
          <bc>DUF1338</bc>
          <bc>DUF1343</bc>
          <bc>DUF1348</bc>
          <bc>DUF1349</bc>
          <bc>DUF1352</bc>
          <bc>DUF1356</bc>
          <bc>DUF1358</bc>
          <bc>DUF1365</bc>
          <bc>DUF1394</bc>
          <bc>DUF1395</bc>
          <bc>DUF1399</bc>
          <bc>DUF140</bc>
          <bc>DUF1421</bc>
          <bc>DUF143</bc>
          <bc>DUF1445</bc>
          <bc>DUF1446</bc>
          <bc>DUF1448</bc>
          <bc>DUF1468</bc>
          <bc>DUF1479</bc>
          <bc>DUF148</bc>
          <bc>DUF1485</bc>
          <bc>DUF149</bc>
          <bc>DUF150</bc>
          <bc>DUF1517</bc>
          <bc>DUF1524</bc>
          <bc>DUF1537</bc>
          <bc>DUF1546</bc>
          <bc>DUF155</bc>
          <bc>DUF1565</bc>
          <bc>DUF159</bc>
          <bc>DUF1604</bc>
          <bc>DUF1605</bc>
          <bc>DUF1619</bc>
          <bc>DUF162</bc>
          <bc>DUF1620</bc>
          <bc>DUF1624</bc>
          <bc>DUF1625</bc>
          <bc>DUF1630</bc>
          <bc>DUF1632</bc>
          <bc>DUF1637</bc>
          <bc>DUF1640</bc>
          <bc>DUF1647</bc>
          <bc>DUF1649</bc>
          <bc>DUF1667</bc>
          <bc>DUF167</bc>
          <bc>DUF1674</bc>
          <bc>DUF1680</bc>
          <bc>DUF1681</bc>
          <bc>DUF1682</bc>
          <bc>DUF1683</bc>
          <bc>DUF1688</bc>
          <bc>DUF1693</bc>
          <bc>DUF1697</bc>
          <bc>DUF1704</bc>
          <bc>DUF171</bc>
          <bc>DUF1712</bc>
          <bc>DUF1713</bc>
          <bc>DUF1716</bc>
          <bc>DUF1725</bc>
          <bc>DUF1726</bc>
          <bc>DUF1729</bc>
          <bc>DUF1731</bc>
          <bc>DUF1736</bc>
          <bc>DUF1740</bc>
          <bc>DUF1741</bc>
          <bc>DUF1742</bc>
          <bc>DUF1744</bc>
          <bc>DUF1748</bc>
          <bc>DUF1749</bc>
          <bc>DUF1751</bc>
          <bc>DUF1752</bc>
          <bc>DUF1754</bc>
          <bc>DUF1757</bc>
          <bc>DUF1759</bc>
          <bc>DUF1762</bc>
          <bc>DUF1764</bc>
          <bc>DUF1765</bc>
          <bc>DUF1767</bc>
          <bc>DUF1768</bc>
          <bc>DUF1769</bc>
          <bc>DUF1771</bc>
          <bc>DUF1772</bc>
          <bc>DUF1777</bc>
          <bc>DUF1783</bc>
          <bc>DUF1785</bc>
          <bc>DUF179</bc>
          <bc>DUF1794</bc>
          <bc>DUF1810</bc>
          <bc>DUF1814</bc>
          <bc>DUF1838</bc>
          <bc>DUF185</bc>
          <bc>DUF1855</bc>
          <bc>DUF1873</bc>
          <bc>DUF1881</bc>
          <bc>DUF1899</bc>
          <bc>DUF19</bc>
          <bc>DUF1900</bc>
          <bc>DUF1903</bc>
          <bc>DUF1917</bc>
          <bc>DUF1929</bc>
          <bc>DUF1949</bc>
          <bc>DUF1963</bc>
          <bc>DUF1966</bc>
          <bc>DUF1969</bc>
          <bc>DUF1977</bc>
          <bc>DUF1981</bc>
          <bc>DUF1982</bc>
          <bc>DUF1989</bc>
          <bc>DUF1990</bc>
          <bc>DUF1992</bc>
          <bc>DUF1996</bc>
          <bc>DUF1998</bc>
          <bc>DUF2003</bc>
          <bc>DUF2008</bc>
          <bc>DUF2009</bc>
          <bc>DUF2010</bc>
          <bc>DUF2012</bc>
          <bc>DUF2013</bc>
          <bc>DUF202</bc>
          <bc>DUF2034</bc>
          <bc>DUF2036</bc>
          <bc>DUF2039</bc>
          <bc>DUF2040</bc>
          <bc>DUF2042</bc>
          <bc>DUF2043</bc>
          <bc>DUF2044</bc>
          <bc>DUF2045</bc>
          <bc>DUF2046</bc>
          <bc>DUF2048</bc>
          <bc>DUF205</bc>
          <bc>DUF2051</bc>
          <bc>DUF2052</bc>
          <bc>DUF2053</bc>
          <bc>DUF2054</bc>
          <bc>DUF2064</bc>
          <bc>DUF2075</bc>
          <bc>DUF208</bc>
          <bc>DUF21</bc>
          <bc>DUF2103</bc>
          <bc>DUF2133</bc>
          <bc>DUF2146</bc>
          <bc>DUF2151</bc>
          <bc>DUF2156</bc>
          <bc>DUF2169</bc>
          <bc>DUF218</bc>
          <bc>DUF2181</bc>
          <bc>DUF2183</bc>
          <bc>DUF2196</bc>
          <bc>DUF2205</bc>
          <bc>DUF2207</bc>
          <bc>DUF221</bc>
          <bc>DUF2215</bc>
          <bc>DUF2228</bc>
          <bc>DUF2233</bc>
          <bc>DUF2235</bc>
          <bc>DUF2236</bc>
          <bc>DUF2237</bc>
          <bc>DUF2246</bc>
          <bc>DUF2252</bc>
          <bc>DUF2257</bc>
          <bc>DUF2260</bc>
          <bc>DUF2263</bc>
          <bc>DUF2264</bc>
          <bc>DUF227</bc>
          <bc>DUF229</bc>
          <bc>DUF2296</bc>
          <bc>DUF23</bc>
          <bc>DUF2305</bc>
          <bc>DUF2306</bc>
          <bc>DUF231</bc>
          <bc>DUF2340</bc>
          <bc>DUF2343</bc>
          <bc>DUF2346</bc>
          <bc>DUF2347</bc>
          <bc>DUF2348</bc>
          <bc>DUF2349</bc>
          <bc>DUF2351</bc>
          <bc>DUF2355</bc>
          <bc>DUF2356</bc>
          <bc>DUF2358</bc>
          <bc>DUF2359</bc>
          <bc>DUF2360</bc>
          <bc>DUF2361</bc>
          <bc>DUF2362</bc>
          <bc>DUF2363</bc>
          <bc>DUF2365</bc>
          <bc>DUF2368</bc>
          <bc>DUF2372</bc>
          <bc>DUF2373</bc>
          <bc>DUF239</bc>
          <bc>DUF2392</bc>
          <bc>DUF2399</bc>
          <bc>DUF2401</bc>
          <bc>DUF2403</bc>
          <bc>DUF2404</bc>
          <bc>DUF2407</bc>
          <bc>DUF2408</bc>
          <bc>DUF2410</bc>
          <bc>DUF2411</bc>
          <bc>DUF2414</bc>
          <bc>DUF2415</bc>
          <bc>DUF2418</bc>
          <bc>DUF2419</bc>
          <bc>DUF2423</bc>
          <bc>DUF2424</bc>
          <bc>DUF2428</bc>
          <bc>DUF2431</bc>
          <bc>DUF2432</bc>
          <bc>DUF2435</bc>
          <bc>DUF2439</bc>
          <bc>DUF2450</bc>
          <bc>DUF2451</bc>
          <bc>DUF2452</bc>
          <bc>DUF2453</bc>
          <bc>DUF2454</bc>
          <bc>DUF2462</bc>
          <bc>DUF2464</bc>
          <bc>DUF2465</bc>
          <bc>DUF2466</bc>
          <bc>DUF2470</bc>
          <bc>DUF2475</bc>
          <bc>DUF255</bc>
          <bc>DUF2561</bc>
          <bc>DUF258</bc>
          <bc>DUF2615</bc>
          <bc>DUF262</bc>
          <bc>DUF2638</bc>
          <bc>DUF265</bc>
          <bc>DUF2678</bc>
          <bc>DUF268</bc>
          <bc>DUF2723</bc>
          <bc>DUF273</bc>
          <bc>DUF2738</bc>
          <bc>DUF2763</bc>
          <bc>DUF2778</bc>
          <bc>DUF2780</bc>
          <bc>DUF2781</bc>
          <bc>DUF2786</bc>
          <bc>DUF28</bc>
          <bc>DUF2804</bc>
          <bc>DUF2807</bc>
          <bc>DUF2828</bc>
          <bc>DUF2838</bc>
          <bc>DUF2843</bc>
          <bc>DUF2870</bc>
          <bc>DUF288</bc>
          <bc>DUF2945</bc>
          <bc>DUF296</bc>
          <bc>DUF2961</bc>
          <bc>DUF2962</bc>
          <bc>DUF297</bc>
          <bc>DUF298</bc>
          <bc>DUF2985</bc>
          <bc>DUF299</bc>
          <bc>DUF300</bc>
          <bc>DUF3011</bc>
          <bc>DUF302</bc>
          <bc>DUF303</bc>
          <bc>DUF304</bc>
          <bc>DUF307</bc>
          <bc>DUF3128</bc>
          <bc>DUF3133</bc>
          <bc>DUF3140</bc>
          <bc>DUF3161</bc>
          <bc>DUF3168</bc>
          <bc>DUF3184</bc>
          <bc>DUF3228</bc>
          <bc>DUF3237</bc>
          <bc>DUF3245</bc>
          <bc>DUF3250</bc>
          <bc>DUF3253</bc>
          <bc>DUF328</bc>
          <bc>DUF3294</bc>
          <bc>DUF330</bc>
          <bc>DUF3312</bc>
          <bc>DUF3317</bc>
          <bc>DUF3321</bc>
          <bc>DUF333</bc>
          <bc>DUF3336</bc>
          <bc>DUF3337</bc>
          <bc>DUF3342</bc>
          <bc>DUF3351</bc>
          <bc>DUF3354</bc>
          <bc>DUF336</bc>
          <bc>DUF3362</bc>
          <bc>DUF3381</bc>
          <bc>DUF3384</bc>
          <bc>DUF3385</bc>
          <bc>DUF3395</bc>
          <bc>DUF3402</bc>
          <bc>DUF3414</bc>
          <bc>DUF3419</bc>
          <bc>DUF3421</bc>
          <bc>DUF3424</bc>
          <bc>DUF3429</bc>
          <bc>DUF3430</bc>
          <bc>DUF3431</bc>
          <bc>DUF3434</bc>
          <bc>DUF3437</bc>
          <bc>DUF3441</bc>
          <bc>DUF3445</bc>
          <bc>DUF3448</bc>
          <bc>DUF3449</bc>
          <bc>DUF3451</bc>
          <bc>DUF3452</bc>
          <bc>DUF3453</bc>
          <bc>DUF3455</bc>
          <bc>DUF3456</bc>
          <bc>DUF3458</bc>
          <bc>DUF3469</bc>
          <bc>DUF3472</bc>
          <bc>DUF3474</bc>
          <bc>DUF3494</bc>
          <bc>DUF3500</bc>
          <bc>DUF3506</bc>
          <bc>DUF3508</bc>
          <bc>DUF3510</bc>
          <bc>DUF3522</bc>
          <bc>DUF3523</bc>
          <bc>DUF3535</bc>
          <bc>DUF3543</bc>
          <bc>DUF3546</bc>
          <bc>DUF3548</bc>
          <bc>DUF3550</bc>
          <bc>DUF3552</bc>
          <bc>DUF3554</bc>
          <bc>DUF3583</bc>
          <bc>DUF3586</bc>
          <bc>DUF3591</bc>
          <bc>DUF3595</bc>
          <bc>DUF3598</bc>
          <bc>DUF3605</bc>
          <bc>DUF3608</bc>
          <bc>DUF3635</bc>
          <bc>DUF3638</bc>
          <bc>DUF3639</bc>
          <bc>DUF3641</bc>
          <bc>DUF3645</bc>
          <bc>DUF3651</bc>
          <bc>DUF3657</bc>
          <bc>DUF3661</bc>
          <bc>DUF3669</bc>
          <bc>DUF367</bc>
          <bc>DUF3677</bc>
          <bc>DUF3684</bc>
          <bc>DUF3689</bc>
          <bc>DUF37</bc>
          <bc>DUF3704</bc>
          <bc>DUF3712</bc>
          <bc>DUF3730</bc>
          <bc>DUF3735</bc>
          <bc>DUF3743</bc>
          <bc>DUF3752</bc>
          <bc>DUF3754</bc>
          <bc>DUF3758</bc>
          <bc>DUF3767</bc>
          <bc>DUF377</bc>
          <bc>DUF382</bc>
          <bc>DUF383</bc>
          <bc>DUF384</bc>
          <bc>DUF389</bc>
          <bc>DUF393</bc>
          <bc>DUF395</bc>
          <bc>DUF399</bc>
          <bc>DUF410</bc>
          <bc>DUF411</bc>
          <bc>DUF423</bc>
          <bc>DUF427</bc>
          <bc>DUF445</bc>
          <bc>DUF448</bc>
          <bc>DUF455</bc>
          <bc>DUF461</bc>
          <bc>DUF465</bc>
          <bc>DUF477</bc>
          <bc>DUF484</bc>
          <bc>DUF490</bc>
          <bc>DUF498</bc>
          <bc>DUF500</bc>
          <bc>DUF504</bc>
          <bc>DUF520</bc>
          <bc>DUF521</bc>
          <bc>DUF525</bc>
          <bc>DUF540</bc>
          <bc>DUF543</bc>
          <bc>DUF544</bc>
          <bc>DUF547</bc>
          <bc>DUF548</bc>
          <bc>DUF55</bc>
          <bc>DUF563</bc>
          <bc>DUF566</bc>
          <bc>DUF567</bc>
          <bc>DUF572</bc>
          <bc>DUF579</bc>
          <bc>DUF581</bc>
          <bc>DUF582</bc>
          <bc>DUF583</bc>
          <bc>DUF59</bc>
          <bc>DUF599</bc>
          <bc>DUF604</bc>
          <bc>DUF605</bc>
          <bc>DUF606</bc>
          <bc>DUF607</bc>
          <bc>DUF608</bc>
          <bc>DUF618</bc>
          <bc>DUF619</bc>
          <bc>DUF634</bc>
          <bc>DUF640</bc>
          <bc>DUF641</bc>
          <bc>DUF647</bc>
          <bc>DUF654</bc>
          <bc>DUF659</bc>
          <bc>DUF662</bc>
          <bc>DUF663</bc>
          <bc>DUF667</bc>
          <bc>DUF672</bc>
          <bc>DUF676</bc>
          <bc>DUF692</bc>
          <bc>DUF699</bc>
          <bc>DUF702</bc>
          <bc>DUF706</bc>
          <bc>DUF707</bc>
          <bc>DUF711</bc>
          <bc>DUF716</bc>
          <bc>DUF718</bc>
          <bc>DUF72</bc>
          <bc>DUF724</bc>
          <bc>DUF726</bc>
          <bc>DUF727</bc>
          <bc>DUF729</bc>
          <bc>DUF74</bc>
          <bc>DUF745</bc>
          <bc>DUF747</bc>
          <bc>DUF748</bc>
          <bc>DUF755</bc>
          <bc>DUF758</bc>
          <bc>DUF77</bc>
          <bc>DUF772</bc>
          <bc>DUF773</bc>
          <bc>DUF775</bc>
          <bc>DUF778</bc>
          <bc>DUF781</bc>
          <bc>DUF788</bc>
          <bc>DUF791</bc>
          <bc>DUF803</bc>
          <bc>DUF810</bc>
          <bc>DUF812</bc>
          <bc>DUF814</bc>
          <bc>DUF815</bc>
          <bc>DUF818</bc>
          <bc>DUF819</bc>
          <bc>DUF82</bc>
          <bc>DUF820</bc>
          <bc>DUF821</bc>
          <bc>DUF827</bc>
          <bc>DUF829</bc>
          <bc>DUF830</bc>
          <bc>DUF833</bc>
          <bc>DUF836</bc>
          <bc>DUF837</bc>
          <bc>DUF842</bc>
          <bc>DUF846</bc>
          <bc>DUF849</bc>
          <bc>DUF853</bc>
          <bc>DUF862</bc>
          <bc>DUF866</bc>
          <bc>DUF872</bc>
          <bc>DUF88</bc>
          <bc>DUF885</bc>
          <bc>DUF889</bc>
          <bc>DUF89</bc>
          <bc>DUF894</bc>
          <bc>DUF900</bc>
          <bc>DUF908</bc>
          <bc>DUF913</bc>
          <bc>DUF914</bc>
          <bc>DUF917</bc>
          <bc>DUF92</bc>
          <bc>DUF924</bc>
          <bc>DUF938</bc>
          <bc>DUF939</bc>
          <bc>DUF946</bc>
          <bc>DUF947</bc>
          <bc>DUF952</bc>
          <bc>DUF953</bc>
          <bc>DUF962</bc>
          <bc>DUF971</bc>
          <bc>DUF974</bc>
          <bc>DUSP</bc>
          <bc>DWNN</bc>
          <bc>DXP_redisom_C</bc>
          <bc>DXP_reductoisom</bc>
          <bc>Dabb</bc>
          <bc>Dak1</bc>
          <bc>Dak2</bc>
          <bc>Dala_Dala_lig_C</bc>
          <bc>Dala_Dala_lig_N</bc>
          <bc>Dam</bc>
          <bc>DapB_C</bc>
          <bc>DapB_N</bc>
          <bc>Daxx</bc>
          <bc>DbpA</bc>
          <bc>DcpS</bc>
          <bc>DcpS_C</bc>
          <bc>DctM</bc>
          <bc>Ded_cyto</bc>
          <bc>DegT_DnrJ_EryC1</bc>
          <bc>Dehydrin</bc>
          <bc>DeoC</bc>
          <bc>Destabilase</bc>
          <bc>Desulfoferrodox</bc>
          <bc>Det1</bc>
          <bc>Di19</bc>
          <bc>Dickkopf_N</bc>
          <bc>Dicty_CAR</bc>
          <bc>Dimerisation</bc>
          <bc>DinB</bc>
          <bc>Dioxygenase_C</bc>
          <bc>Diphthamide_syn</bc>
          <bc>Disintegrin</bc>
          <bc>DivIC</bc>
          <bc>Dna2</bc>
          <bc>DnaB</bc>
          <bc>DnaB_C</bc>
          <bc>DnaJ</bc>
          <bc>DnaJ_C</bc>
          <bc>DnaJ_CXXCXGXG</bc>
          <bc>Dopey_N</bc>
          <bc>Dor1</bc>
          <bc>DoxX</bc>
          <bc>Dpoe2NT</bc>
          <bc>Dpy-30</bc>
          <bc>Dpy19</bc>
          <bc>Drc1-Sld2</bc>
          <bc>Drf_FH3</bc>
          <bc>Drf_GBD</bc>
          <bc>Drmip_Hesp</bc>
          <bc>DrsE</bc>
          <bc>DsbD</bc>
          <bc>Dus</bc>
          <bc>Dymeclin</bc>
          <bc>Dynactin</bc>
          <bc>Dynactin_p22</bc>
          <bc>Dynactin_p62</bc>
          <bc>Dynamin_M</bc>
          <bc>Dynamin_N</bc>
          <bc>Dynamitin</bc>
          <bc>Dynein_IC2</bc>
          <bc>Dynein_heavy</bc>
          <bc>Dynein_light</bc>
          <bc>Dyp_perox</bc>
          <bc>E1-E2_ATPase</bc>
          <bc>E1_DerP2_DerF2</bc>
          <bc>E1_dh</bc>
          <bc>E2F_TDP</bc>
          <bc>E2_bind</bc>
          <bc>E3_binding</bc>
          <bc>EAF</bc>
          <bc>EAL</bc>
          <bc>EAP30</bc>
          <bc>EB1</bc>
          <bc>EBP</bc>
          <bc>ECH</bc>
          <bc>ECSIT</bc>
          <bc>EF-1_beta_acid</bc>
          <bc>EF1G</bc>
          <bc>EF1_GNE</bc>
          <bc>EFG_C</bc>
          <bc>EFG_IV</bc>
          <bc>EFP</bc>
          <bc>EFP_N</bc>
          <bc>EF_TS</bc>
          <bc>EF_assoc_1</bc>
          <bc>EF_assoc_2</bc>
          <bc>EGF</bc>
          <bc>EGF_2</bc>
          <bc>EGF_CA</bc>
          <bc>EGF_alliinase</bc>
          <bc>EHN</bc>
          <bc>EI24</bc>
          <bc>EIF_2_alpha</bc>
          <bc>EIN3</bc>
          <bc>EKR</bc>
          <bc>ELFV_dehydrog</bc>
          <bc>ELFV_dehydrog_N</bc>
          <bc>ELH</bc>
          <bc>ELL</bc>
          <bc>ELM2</bc>
          <bc>ELMO_CED12</bc>
          <bc>ELO</bc>
          <bc>EMG1</bc>
          <bc>EMP24_GP25L</bc>
          <bc>EMP70</bc>
          <bc>ENT</bc>
          <bc>ENTH</bc>
          <bc>EPL1</bc>
          <bc>EPSP_synthase</bc>
          <bc>ER</bc>
          <bc>ERCC4</bc>
          <bc>ERG2_Sigma1R</bc>
          <bc>ERG4_ERG24</bc>
          <bc>ERO1</bc>
          <bc>ER_lumen_recept</bc>
          <bc>ERp29</bc>
          <bc>ERp29_N</bc>
          <bc>ESCRT-II</bc>
          <bc>EST1</bc>
          <bc>ETC_C1_NDUFA4</bc>
          <bc>ETC_C1_NDUFA5</bc>
          <bc>ETF</bc>
          <bc>ETF_QO</bc>
          <bc>ETF_alpha</bc>
          <bc>EXOSC1</bc>
          <bc>EXS</bc>
          <bc>EamA</bc>
          <bc>Eapp_C</bc>
          <bc>Ebp2</bc>
          <bc>Ectoine_synth</bc>
          <bc>Eeig1</bc>
          <bc>Elf1</bc>
          <bc>Elong-fact-P_C</bc>
          <bc>Elongin_A</bc>
          <bc>EnY2</bc>
          <bc>EndIII_4Fe-2S</bc>
          <bc>Endonuclease_1</bc>
          <bc>Endonuclease_5</bc>
          <bc>Endonuclease_7</bc>
          <bc>Endonuclease_NS</bc>
          <bc>Endosulfine</bc>
          <bc>Endotoxin_N</bc>
          <bc>Enolase_C</bc>
          <bc>Enolase_N</bc>
          <bc>Ependymin</bc>
          <bc>Epimerase</bc>
          <bc>Epimerase_2</bc>
          <bc>Erf4</bc>
          <bc>Erg28</bc>
          <bc>Erv26</bc>
          <bc>Erythro_esteras</bc>
          <bc>Es2</bc>
          <bc>Esterase</bc>
          <bc>Esterase_phd</bc>
          <bc>EutB</bc>
          <bc>EutQ</bc>
          <bc>Evr1_Alr</bc>
          <bc>ExbD</bc>
          <bc>Exo70</bc>
          <bc>Exo_endo_phos</bc>
          <bc>Exonuc_VII_L</bc>
          <bc>Exonuc_V_gamma</bc>
          <bc>Exonuc_X-T</bc>
          <bc>Exostosin</bc>
          <bc>Extensin_2</bc>
          <bc>F-actin_cap_A</bc>
          <bc>F-box</bc>
          <bc>F1F0-ATPsyn_F</bc>
          <bc>F420_oxidored</bc>
          <bc>F5_F8_type_C</bc>
          <bc>FAA_hydrolase</bc>
          <bc>FAD-oxidase_C</bc>
          <bc>FAD_binding_1</bc>
          <bc>FAD_binding_2</bc>
          <bc>FAD_binding_3</bc>
          <bc>FAD_binding_4</bc>
          <bc>FAD_binding_5</bc>
          <bc>FAD_binding_6</bc>
          <bc>FAD_binding_7</bc>
          <bc>FAD_binding_8</bc>
          <bc>FAD_binding_9</bc>
          <bc>FAD_syn</bc>
          <bc>FAE1_CUT1_RppA</bc>
          <bc>FANCF</bc>
          <bc>FANCL_C</bc>
          <bc>FAR1</bc>
          <bc>FAST_1</bc>
          <bc>FAT</bc>
          <bc>FATC</bc>
          <bc>FA_FANCE</bc>
          <bc>FA_desaturase</bc>
          <bc>FA_desaturase_2</bc>
          <bc>FA_hydroxylase</bc>
          <bc>FBA</bc>
          <bc>FBPase</bc>
          <bc>FCD</bc>
          <bc>FCH</bc>
          <bc>FDX-ACB</bc>
          <bc>FERM_C</bc>
          <bc>FERM_M</bc>
          <bc>FERM_N</bc>
          <bc>FF</bc>
          <bc>FFD_TFG</bc>
          <bc>FG-GAP</bc>
          <bc>FGE-sulfatase</bc>
          <bc>FGF</bc>
          <bc>FGGY_C</bc>
          <bc>FGGY_N</bc>
          <bc>FGase</bc>
          <bc>FH2</bc>
          <bc>FHA</bc>
          <bc>FHIPEP</bc>
          <bc>FIBP</bc>
          <bc>FIST</bc>
          <bc>FIST_C</bc>
          <bc>FKBP_C</bc>
          <bc>FLYWCH</bc>
          <bc>FMN_bind_2</bc>
          <bc>FMN_dh</bc>
          <bc>FMN_red</bc>
          <bc>FMO-like</bc>
          <bc>FNIP</bc>
          <bc>FOP_dimer</bc>
          <bc>FPL</bc>
          <bc>FPN1</bc>
          <bc>FR47</bc>
          <bc>FRG1</bc>
          <bc>FSA_C</bc>
          <bc>FSH1</bc>
          <bc>FTCD</bc>
          <bc>FTCD_C</bc>
          <bc>FTCD_N</bc>
          <bc>FTH</bc>
          <bc>FTHFS</bc>
          <bc>FTR1</bc>
          <bc>FTSW_RODA_SPOVE</bc>
          <bc>FUN14</bc>
          <bc>FUR</bc>
          <bc>FUSC</bc>
          <bc>FYRC</bc>
          <bc>FYRN</bc>
          <bc>FYTT</bc>
          <bc>FYVE</bc>
          <bc>F_actin_cap_B</bc>
          <bc>F_bP_aldolase</bc>
          <bc>FabA</bc>
          <bc>Fapy_DNA_glyco</bc>
          <bc>Far-17a_AIG1</bc>
          <bc>Fasciclin</bc>
          <bc>Fascin</bc>
          <bc>FbpA</bc>
          <bc>Fcf1</bc>
          <bc>Fcf2</bc>
          <bc>Fe-ADH</bc>
          <bc>Fe-S_biosyn</bc>
          <bc>FeS</bc>
          <bc>Fe_hyd_SSU</bc>
          <bc>Fe_hyd_lg_C</bc>
          <bc>FecCD</bc>
          <bc>FecR</bc>
          <bc>FeoB_N</bc>
          <bc>Fer2</bc>
          <bc>Fer2_2</bc>
          <bc>Fer2_BFD</bc>
          <bc>Fer4</bc>
          <bc>FerI</bc>
          <bc>Ferric_reduct</bc>
          <bc>Ferritin</bc>
          <bc>Ferrochelatase</bc>
          <bc>Fes1</bc>
          <bc>Fez1</bc>
          <bc>FhuF</bc>
          <bc>Fibrillarin</bc>
          <bc>Fibrinogen_BP</bc>
          <bc>Fibrinogen_C</bc>
          <bc>Fic</bc>
          <bc>Filament</bc>
          <bc>Filamin</bc>
          <bc>FimP</bc>
          <bc>Fimbrial</bc>
          <bc>Fip1</bc>
          <bc>Flagellin_C</bc>
          <bc>Flagellin_N</bc>
          <bc>Flavin_Reduct</bc>
          <bc>Flavodoxin_1</bc>
          <bc>Flavodoxin_2</bc>
          <bc>Flavokinase</bc>
          <bc>Flavoprotein</bc>
          <bc>Flg_bb_rod</bc>
          <bc>FliE</bc>
          <bc>FliH</bc>
          <bc>FmdA_AmdA</bc>
          <bc>Fmp27_GFWDK</bc>
          <bc>Foie-gras_1</bc>
          <bc>FolB</bc>
          <bc>Folate_carrier</bc>
          <bc>Folate_rec</bc>
          <bc>Folliculin</bc>
          <bc>Fork_head</bc>
          <bc>Fork_head_N</bc>
          <bc>Form_Nir_trans</bc>
          <bc>Formyl_trans_C</bc>
          <bc>Formyl_trans_N</bc>
          <bc>Fra10Ac1</bc>
          <bc>Frag1</bc>
          <bc>FragX_IP</bc>
          <bc>Frataxin_Cyay</bc>
          <bc>Fringe</bc>
          <bc>Frizzled</bc>
          <bc>Fructosamin_kin</bc>
          <bc>FtsA</bc>
          <bc>FtsH_ext</bc>
          <bc>FtsJ</bc>
          <bc>FtsK_SpoIIIE</bc>
          <bc>FtsX</bc>
          <bc>FtsZ_C</bc>
          <bc>Ftsk_gamma</bc>
          <bc>Fucokinase</bc>
          <bc>FumaraseC_C</bc>
          <bc>Fumble</bc>
          <bc>Fumerase</bc>
          <bc>Fumerase_C</bc>
          <bc>Fz</bc>
          <bc>G-alpha</bc>
          <bc>G-gamma</bc>
          <bc>G-patch</bc>
          <bc>G10</bc>
          <bc>G6PD_C</bc>
          <bc>G6PD_N</bc>
          <bc>G8</bc>
          <bc>GAF</bc>
          <bc>GARS_A</bc>
          <bc>GARS_C</bc>
          <bc>GARS_N</bc>
          <bc>GAS2</bc>
          <bc>GASA</bc>
          <bc>GAT</bc>
          <bc>GATA</bc>
          <bc>GATA-N</bc>
          <bc>GATase</bc>
          <bc>GATase_2</bc>
          <bc>GATase_3</bc>
          <bc>GBA2_N</bc>
          <bc>GBP</bc>
          <bc>GBP_C</bc>
          <bc>GCC2_GCC3</bc>
          <bc>GCD14</bc>
          <bc>GCFC</bc>
          <bc>GCK</bc>
          <bc>GCN5L1</bc>
          <bc>GCR1_C</bc>
          <bc>GCS</bc>
          <bc>GCV_H</bc>
          <bc>GCV_T</bc>
          <bc>GCV_T_C</bc>
          <bc>GDA1_CD39</bc>
          <bc>GDC-P</bc>
          <bc>GDE_C</bc>
          <bc>GDI</bc>
          <bc>GDPD</bc>
          <bc>GD_AH_C</bc>
          <bc>GED</bc>
          <bc>GET2</bc>
          <bc>GFA</bc>
          <bc>GFO_IDH_MocA</bc>
          <bc>GFO_IDH_MocA_C</bc>
          <bc>GGDEF</bc>
          <bc>GH3</bc>
          <bc>GHMP_kinases_C</bc>
          <bc>GHMP_kinases_N</bc>
          <bc>GIDA</bc>
          <bc>GIDE</bc>
          <bc>GILT</bc>
          <bc>GIY-YIG</bc>
          <bc>GLE1</bc>
          <bc>GLF</bc>
          <bc>GLTP</bc>
          <bc>GMC_oxred_C</bc>
          <bc>GMC_oxred_N</bc>
          <bc>GMP_PDE_delta</bc>
          <bc>GMP_synt_C</bc>
          <bc>GN3L_Grn1</bc>
          <bc>GNT-I</bc>
          <bc>GON</bc>
          <bc>GPI2</bc>
          <bc>GPP34</bc>
          <bc>GPS</bc>
          <bc>GPW_gp25</bc>
          <bc>GRAB</bc>
          <bc>GRAM</bc>
          <bc>GRASP55_65</bc>
          <bc>GRIM-19</bc>
          <bc>GRIP</bc>
          <bc>GRP</bc>
          <bc>GSDH</bc>
          <bc>GSH-S_ATP</bc>
          <bc>GSH-S_N</bc>
          <bc>GSHPx</bc>
          <bc>GSH_synth_ATP</bc>
          <bc>GSH_synthase</bc>
          <bc>GSIII_N</bc>
          <bc>GSPII_E</bc>
          <bc>GSPII_E_N</bc>
          <bc>GSPII_F</bc>
          <bc>GSPII_G</bc>
          <bc>GSPII_IJ</bc>
          <bc>GSP_synth</bc>
          <bc>GST_C</bc>
          <bc>GST_N</bc>
          <bc>GT36_AF</bc>
          <bc>GTP1_OBG</bc>
          <bc>GTP_CH_N</bc>
          <bc>GTP_EFTU</bc>
          <bc>GTP_EFTU_D2</bc>
          <bc>GTP_EFTU_D3</bc>
          <bc>GTP_cyclohydro2</bc>
          <bc>GTP_cyclohydroI</bc>
          <bc>GUCT</bc>
          <bc>GWT1</bc>
          <bc>GXGXG</bc>
          <bc>GYF</bc>
          <bc>G_glu_transpept</bc>
          <bc>Gaa1</bc>
          <bc>Gal-3-0_sulfotr</bc>
          <bc>Gal-bind_lectin</bc>
          <bc>GalKase_gal_bdg</bc>
          <bc>GalP_UDP_tr_C</bc>
          <bc>GalP_UDP_transf</bc>
          <bc>Gal_Lectin</bc>
          <bc>Galactosyl_T</bc>
          <bc>Galactosyl_T_2</bc>
          <bc>Gamma-COP</bc>
          <bc>Gamma-thionin</bc>
          <bc>Gar1</bc>
          <bc>GatB_N</bc>
          <bc>GatB_Yqey</bc>
          <bc>Gb3_synth</bc>
          <bc>Gcd10p</bc>
          <bc>GcpE</bc>
          <bc>Gelsolin</bc>
          <bc>Gemin6</bc>
          <bc>Gemin7</bc>
          <bc>GerE</bc>
          <bc>GidB</bc>
          <bc>Git3</bc>
          <bc>Git3_C</bc>
          <bc>GlcNAc</bc>
          <bc>GlcNAc_2-epim</bc>
          <bc>Gln-synt_C</bc>
          <bc>Gln-synt_N</bc>
          <bc>Globin</bc>
          <bc>Glt_symporter</bc>
          <bc>Glu-tRNAGln</bc>
          <bc>Glu_cyclase_2</bc>
          <bc>Glu_cys_ligase</bc>
          <bc>Glu_syn_central</bc>
          <bc>Glu_synthase</bc>
          <bc>Glucan_synthase</bc>
          <bc>Glucokinase</bc>
          <bc>Glucosamine_iso</bc>
          <bc>GlutR_N</bc>
          <bc>Glutaminase</bc>
          <bc>Glutaredoxin</bc>
          <bc>Gly_acyl_tr_C</bc>
          <bc>Gly_kinase</bc>
          <bc>Gly_transf_sug</bc>
          <bc>Glyco_hydro_1</bc>
          <bc>Glyco_hydro_10</bc>
          <bc>Glyco_hydro_12</bc>
          <bc>Glyco_hydro_14</bc>
          <bc>Glyco_hydro_15</bc>
          <bc>Glyco_hydro_16</bc>
          <bc>Glyco_hydro_17</bc>
          <bc>Glyco_hydro_18</bc>
          <bc>Glyco_hydro_19</bc>
          <bc>Glyco_hydro_2</bc>
          <bc>Glyco_hydro_20</bc>
          <bc>Glyco_hydro_20b</bc>
          <bc>Glyco_hydro_25</bc>
          <bc>Glyco_hydro_28</bc>
          <bc>Glyco_hydro_2_C</bc>
          <bc>Glyco_hydro_2_N</bc>
          <bc>Glyco_hydro_3</bc>
          <bc>Glyco_hydro_30</bc>
          <bc>Glyco_hydro_31</bc>
          <bc>Glyco_hydro_32C</bc>
          <bc>Glyco_hydro_32N</bc>
          <bc>Glyco_hydro_35</bc>
          <bc>Glyco_hydro_38</bc>
          <bc>Glyco_hydro_38C</bc>
          <bc>Glyco_hydro_39</bc>
          <bc>Glyco_hydro_3_C</bc>
          <bc>Glyco_hydro_42</bc>
          <bc>Glyco_hydro_42M</bc>
          <bc>Glyco_hydro_43</bc>
          <bc>Glyco_hydro_45</bc>
          <bc>Glyco_hydro_46</bc>
          <bc>Glyco_hydro_47</bc>
          <bc>Glyco_hydro_49</bc>
          <bc>Glyco_hydro_53</bc>
          <bc>Glyco_hydro_6</bc>
          <bc>Glyco_hydro_61</bc>
          <bc>Glyco_hydro_63</bc>
          <bc>Glyco_hydro_65C</bc>
          <bc>Glyco_hydro_65N</bc>
          <bc>Glyco_hydro_65m</bc>
          <bc>Glyco_hydro_67C</bc>
          <bc>Glyco_hydro_67M</bc>
          <bc>Glyco_hydro_67N</bc>
          <bc>Glyco_hydro_68</bc>
          <bc>Glyco_hydro_7</bc>
          <bc>Glyco_hydro_71</bc>
          <bc>Glyco_hydro_72</bc>
          <bc>Glyco_hydro_76</bc>
          <bc>Glyco_hydro_77</bc>
          <bc>Glyco_hydro_79n</bc>
          <bc>Glyco_hydro_8</bc>
          <bc>Glyco_hydro_81</bc>
          <bc>Glyco_hydro_85</bc>
          <bc>Glyco_hydro_88</bc>
          <bc>Glyco_hydro_9</bc>
          <bc>Glyco_hydro_92</bc>
          <bc>Glyco_hydro_cc</bc>
          <bc>Glyco_tran_28_C</bc>
          <bc>Glyco_transf_10</bc>
          <bc>Glyco_transf_11</bc>
          <bc>Glyco_transf_15</bc>
          <bc>Glyco_transf_17</bc>
          <bc>Glyco_transf_20</bc>
          <bc>Glyco_transf_22</bc>
          <bc>Glyco_transf_25</bc>
          <bc>Glyco_transf_28</bc>
          <bc>Glyco_transf_29</bc>
          <bc>Glyco_transf_34</bc>
          <bc>Glyco_transf_36</bc>
          <bc>Glyco_transf_43</bc>
          <bc>Glyco_transf_5</bc>
          <bc>Glyco_transf_54</bc>
          <bc>Glyco_transf_64</bc>
          <bc>Glyco_transf_8</bc>
          <bc>Glycogen_syn</bc>
          <bc>Glycolytic</bc>
          <bc>Glycophorin_A</bc>
          <bc>Glycos_trans_3N</bc>
          <bc>Glycos_transf_1</bc>
          <bc>Glycos_transf_2</bc>
          <bc>Glycos_transf_3</bc>
          <bc>Glycos_transf_4</bc>
          <bc>Glyoxal_oxid_N</bc>
          <bc>Glyoxalase</bc>
          <bc>GntP_permease</bc>
          <bc>GntR</bc>
          <bc>Golgin_A5</bc>
          <bc>Got1</bc>
          <bc>Gp_dh_C</bc>
          <bc>Gp_dh_N</bc>
          <bc>GpcrRhopsn4</bc>
          <bc>Gpi1</bc>
          <bc>Gpi16</bc>
          <bc>Granulin</bc>
          <bc>GreA_GreB</bc>
          <bc>GreA_GreB_N</bc>
          <bc>Grp1_Fun34_YaaH</bc>
          <bc>GrpE</bc>
          <bc>GspK</bc>
          <bc>Gtr1_RagA</bc>
          <bc>GtrA</bc>
          <bc>Guanylate_cyc</bc>
          <bc>Guanylate_cyc_2</bc>
          <bc>Guanylate_kin</bc>
          <bc>H2TH</bc>
          <bc>HA2</bc>
          <bc>HABP4_PAI-RBP1</bc>
          <bc>HALZ</bc>
          <bc>HAMP</bc>
          <bc>HAND</bc>
          <bc>HAP1_N</bc>
          <bc>HAP2-GCS1</bc>
          <bc>HAT</bc>
          <bc>HATPase_c</bc>
          <bc>HC2</bc>
          <bc>HCNGP</bc>
          <bc>HCO3_cotransp</bc>
          <bc>HCR</bc>
          <bc>HCaRG</bc>
          <bc>HD</bc>
          <bc>HDA2-3</bc>
          <bc>HDAC_interact</bc>
          <bc>HEAT</bc>
          <bc>HEAT_PBS</bc>
          <bc>HECT</bc>
          <bc>HELP</bc>
          <bc>HEM4</bc>
          <bc>HET</bc>
          <bc>HGTP_anticodon</bc>
          <bc>HHH</bc>
          <bc>HI0933_like</bc>
          <bc>HIG_1_N</bc>
          <bc>HIN</bc>
          <bc>HIRAN</bc>
          <bc>HIRA_B</bc>
          <bc>HIT</bc>
          <bc>HK</bc>
          <bc>HLH</bc>
          <bc>HMA</bc>
          <bc>HMG-CoA_red</bc>
          <bc>HMGL-like</bc>
          <bc>HMG_CoA_synt_C</bc>
          <bc>HMG_CoA_synt_N</bc>
          <bc>HMG_box</bc>
          <bc>HNH</bc>
          <bc>HNOB</bc>
          <bc>HNOBA</bc>
          <bc>HOOK</bc>
          <bc>HORMA</bc>
          <bc>HPP</bc>
          <bc>HPPK</bc>
          <bc>HR1</bc>
          <bc>HRDC</bc>
          <bc>HSA</bc>
          <bc>HSBP1</bc>
          <bc>HSCB_C</bc>
          <bc>HSF_DNA-bind</bc>
          <bc>HSP20</bc>
          <bc>HSP33</bc>
          <bc>HSP70</bc>
          <bc>HSP90</bc>
          <bc>HTH_1</bc>
          <bc>HTH_11</bc>
          <bc>HTH_3</bc>
          <bc>HTH_5</bc>
          <bc>HTH_6</bc>
          <bc>HTH_7</bc>
          <bc>HTH_8</bc>
          <bc>HTH_9</bc>
          <bc>HTH_AraC</bc>
          <bc>HTH_IclR</bc>
          <bc>HTH_psq</bc>
          <bc>HVSL</bc>
          <bc>HYR</bc>
          <bc>H_PPase</bc>
          <bc>H_lectin</bc>
          <bc>Haemagg_act</bc>
          <bc>Ham1p_like</bc>
          <bc>Hap2_elong</bc>
          <bc>Hat1_N</bc>
          <bc>Helicase_C</bc>
          <bc>HemN_C</bc>
          <bc>Heme_oxygenase</bc>
          <bc>Hemerythrin</bc>
          <bc>Hep_59</bc>
          <bc>Hep_Hag</bc>
          <bc>Hepar_II_III</bc>
          <bc>Hexokinase_1</bc>
          <bc>Hexokinase_2</bc>
          <bc>HgmA</bc>
          <bc>HhH-GPD</bc>
          <bc>Hint</bc>
          <bc>HipA_C</bc>
          <bc>HipA_N</bc>
          <bc>Hira</bc>
          <bc>HisG</bc>
          <bc>HisG_C</bc>
          <bc>HisKA</bc>
          <bc>His_biosynth</bc>
          <bc>His_kinase</bc>
          <bc>Hist_deacetyl</bc>
          <bc>Histidinol_dh</bc>
          <bc>Histone</bc>
          <bc>Histone_HNS</bc>
          <bc>HlyD</bc>
          <bc>HlyIII</bc>
          <bc>Hom_end_hint</bc>
          <bc>Homeobox</bc>
          <bc>Homoserine_dh</bc>
          <bc>HpaB_N</bc>
          <bc>HpcH_HpaI</bc>
          <bc>Hpt</bc>
          <bc>HtrL_YibB</bc>
          <bc>Hus1</bc>
          <bc>HutD</bc>
          <bc>HxlR</bc>
          <bc>Hyccin</bc>
          <bc>Hydant_A_N</bc>
          <bc>Hydantoinase_A</bc>
          <bc>Hydantoinase_B</bc>
          <bc>Hydrolase</bc>
          <bc>Hydrolase_3</bc>
          <bc>Hydrolase_4</bc>
          <bc>Hydroxy-O-Methy</bc>
          <bc>I-set</bc>
          <bc>IATP</bc>
          <bc>IBB</bc>
          <bc>IBN_N</bc>
          <bc>IBR</bc>
          <bc>ICAT</bc>
          <bc>ICL</bc>
          <bc>ICMT</bc>
          <bc>ICln_channel</bc>
          <bc>IDH</bc>
          <bc>IDO</bc>
          <bc>IF-2</bc>
          <bc>IF-2B</bc>
          <bc>IF2_N</bc>
          <bc>IF3_C</bc>
          <bc>IF3_N</bc>
          <bc>IF4E</bc>
          <bc>IFP_35_N</bc>
          <bc>IFRD</bc>
          <bc>IFRD_C</bc>
          <bc>IFT46_B_C</bc>
          <bc>IFT57</bc>
          <bc>IF_tail</bc>
          <bc>IGPD</bc>
          <bc>IGPS</bc>
          <bc>IGR</bc>
          <bc>IIGP</bc>
          <bc>IKI3</bc>
          <bc>ILVD_EDD</bc>
          <bc>IMD</bc>
          <bc>IML2</bc>
          <bc>IMPDH</bc>
          <bc>IMS</bc>
          <bc>IMS_C</bc>
          <bc>IMS_HHH</bc>
          <bc>INCENP_ARK-bind</bc>
          <bc>INCENP_N</bc>
          <bc>INSIG</bc>
          <bc>IPK</bc>
          <bc>IPP-2</bc>
          <bc>IPPT</bc>
          <bc>IPT</bc>
          <bc>IP_trans</bc>
          <bc>IQ</bc>
          <bc>IRK</bc>
          <bc>ISN1</bc>
          <bc>IU_nuc_hydro</bc>
          <bc>I_LWEQ</bc>
          <bc>IclR</bc>
          <bc>Ifi-6-16</bc>
          <bc>IlvC</bc>
          <bc>IlvN</bc>
          <bc>Img2</bc>
          <bc>Indigoidine_A</bc>
          <bc>Inhibitor_I29</bc>
          <bc>Inhibitor_I9</bc>
          <bc>Inhibitor_PI31</bc>
          <bc>Init_tRNA_PT</bc>
          <bc>Inos-1-P_synth</bc>
          <bc>Inositol_P</bc>
          <bc>Ins134_P3_kin</bc>
          <bc>Ins145_P3_rec</bc>
          <bc>Ins_P5_2-kin</bc>
          <bc>Integrase</bc>
          <bc>Integrase_Zn</bc>
          <bc>Interfer-bind</bc>
          <bc>Intg_mem_TP0381</bc>
          <bc>Intron_maturas2</bc>
          <bc>Ion_trans</bc>
          <bc>Ion_trans_2</bc>
          <bc>Ion_trans_N</bc>
          <bc>Ipi1_N</bc>
          <bc>Iron_permease</bc>
          <bc>Iso_dh</bc>
          <bc>Isochorismatase</bc>
          <bc>IspD</bc>
          <bc>Ist1</bc>
          <bc>IstB</bc>
          <bc>Isy1</bc>
          <bc>IucA_IucC</bc>
          <bc>Jacalin</bc>
          <bc>JmjC</bc>
          <bc>JmjN</bc>
          <bc>Josephin</bc>
          <bc>K-box</bc>
          <bc>KA1</bc>
          <bc>KAP</bc>
          <bc>KAP_NTPase</bc>
          <bc>KAT11</bc>
          <bc>KBP_C</bc>
          <bc>KH_1</bc>
          <bc>KH_2</bc>
          <bc>KIF1B</bc>
          <bc>KIX</bc>
          <bc>KLRAQ</bc>
          <bc>KOG2701</bc>
          <bc>KOW</bc>
          <bc>KR</bc>
          <bc>KTI12</bc>
          <bc>K_tetra</bc>
          <bc>K_trans</bc>
          <bc>KaiC</bc>
          <bc>Kazal_1</bc>
          <bc>Kazal_2</bc>
          <bc>Kdo</bc>
          <bc>Kelch_1</bc>
          <bc>Kelch_2</bc>
          <bc>Keratin_assoc</bc>
          <bc>Ketoacyl-synt_C</bc>
          <bc>KilA-N</bc>
          <bc>Kin17_mid</bc>
          <bc>Kinesin</bc>
          <bc>Kinetochor_Ybp2</bc>
          <bc>Kp4</bc>
          <bc>Kri1</bc>
          <bc>Kringle</bc>
          <bc>Ku</bc>
          <bc>Ku_C</bc>
          <bc>Ku_N</bc>
          <bc>Ku_PK_bind</bc>
          <bc>Kua-UEV1_localn</bc>
          <bc>Kunitz_BPTI</bc>
          <bc>KxDL</bc>
          <bc>L31</bc>
          <bc>L51_S25_CI-B8</bc>
          <bc>LACT</bc>
          <bc>LAGLIDADG_1</bc>
          <bc>LAGLIDADG_2</bc>
          <bc>LANC_like</bc>
          <bc>LBP_BPI_CETP</bc>
          <bc>LBP_BPI_CETP_C</bc>
          <bc>LBR_tudor</bc>
          <bc>LCCL</bc>
          <bc>LCM</bc>
          <bc>LEA_2</bc>
          <bc>LEA_4</bc>
          <bc>LEH</bc>
          <bc>LETM1</bc>
          <bc>LIM</bc>
          <bc>LIM_bind</bc>
          <bc>LMBR1</bc>
          <bc>LMWPc</bc>
          <bc>LNS2</bc>
          <bc>LOH1CR12</bc>
          <bc>LON</bc>
          <bc>LRRNT</bc>
          <bc>LRRNT_2</bc>
          <bc>LRR_1</bc>
          <bc>LRS4</bc>
          <bc>LSM</bc>
          <bc>LTV</bc>
          <bc>LUC7</bc>
          <bc>LYTB</bc>
          <bc>La</bc>
          <bc>LacAB_rpiB</bc>
          <bc>LacI</bc>
          <bc>LacY_symp</bc>
          <bc>Lactamase_B</bc>
          <bc>Lactate_perm</bc>
          <bc>LamB_YcsF</bc>
          <bc>Laminin_EGF</bc>
          <bc>Laminin_G_2</bc>
          <bc>Las1</bc>
          <bc>Ldh_1_C</bc>
          <bc>Ldh_1_N</bc>
          <bc>Ldh_2</bc>
          <bc>Ldl_recept_a</bc>
          <bc>Lectin_C</bc>
          <bc>Lectin_leg-like</bc>
          <bc>Lectin_legB</bc>
          <bc>Leo1</bc>
          <bc>LepA_C</bc>
          <bc>LeuA_dimer</bc>
          <bc>Leu_Phe_trans</bc>
          <bc>Leuk-A4-hydro_C</bc>
          <bc>Lgl_C</bc>
          <bc>LicD</bc>
          <bc>LigB</bc>
          <bc>Lig_chan</bc>
          <bc>Lig_chan-Glu_bd</bc>
          <bc>Ligase_CoA</bc>
          <bc>Linker_histone</bc>
          <bc>Lip_A_acyltrans</bc>
          <bc>Lip_prot_lig_C</bc>
          <bc>Lipase</bc>
          <bc>Lipase3_N</bc>
          <bc>Lipase_2</bc>
          <bc>Lipase_3</bc>
          <bc>Lipase_GDSL</bc>
          <bc>Lipid_DES</bc>
          <bc>Lipin_N</bc>
          <bc>Lipocalin</bc>
          <bc>Lipocalin_2</bc>
          <bc>Lipoprotein_9</bc>
          <bc>Lipoxygenase</bc>
          <bc>LisH</bc>
          <bc>Lon_C</bc>
          <bc>LpxC</bc>
          <bc>LpxK</bc>
          <bc>LrgB</bc>
          <bc>LsmAD</bc>
          <bc>Lsm_interact</bc>
          <bc>LtrA</bc>
          <bc>Lum_binding</bc>
          <bc>Lung_7-TM_R</bc>
          <bc>Lyase_1</bc>
          <bc>Lyase_8</bc>
          <bc>Lyase_8_N</bc>
          <bc>LysE</bc>
          <bc>LysM</bc>
          <bc>LysR_substrate</bc>
          <bc>Lysine_decarbox</bc>
          <bc>Lysyl_oxidase</bc>
          <bc>LytTR</bc>
          <bc>M16C_assoc</bc>
          <bc>M20_dimer</bc>
          <bc>MA3</bc>
          <bc>MACPF</bc>
          <bc>MAD</bc>
          <bc>MADF_DNA_bdg</bc>
          <bc>MAGE</bc>
          <bc>MAM</bc>
          <bc>MAM33</bc>
          <bc>MAP1_LC3</bc>
          <bc>MAP65_ASE1</bc>
          <bc>MAPEG</bc>
          <bc>MAPKK1_Int</bc>
          <bc>MARCKS</bc>
          <bc>MARVEL</bc>
          <bc>MAR_sialic_bdg</bc>
          <bc>MAT1</bc>
          <bc>MATH</bc>
          <bc>MBD</bc>
          <bc>MBF1</bc>
          <bc>MBOAT</bc>
          <bc>MBT</bc>
          <bc>MCD</bc>
          <bc>MCE</bc>
          <bc>MCM</bc>
          <bc>MCM2_N</bc>
          <bc>MCPsignal</bc>
          <bc>MDM31_MDM32</bc>
          <bc>MENTAL</bc>
          <bc>META</bc>
          <bc>MFAP1_C</bc>
          <bc>MFMR</bc>
          <bc>MFS_1</bc>
          <bc>MG1</bc>
          <bc>MGAT2</bc>
          <bc>MGS</bc>
          <bc>MHYT</bc>
          <bc>MIB_HERC2</bc>
          <bc>MIF</bc>
          <bc>MIF4G</bc>
          <bc>MIF4G_like</bc>
          <bc>MIF4G_like_2</bc>
          <bc>MIG-14_Wnt-bd</bc>
          <bc>MIP</bc>
          <bc>MIP-T3</bc>
          <bc>MIR</bc>
          <bc>MIT</bc>
          <bc>MKT1_C</bc>
          <bc>MKT1_N</bc>
          <bc>MMPL</bc>
          <bc>MMR_HSR1</bc>
          <bc>MMR_HSR1_C</bc>
          <bc>MMS1</bc>
          <bc>MMS19_N</bc>
          <bc>MM_CoA_mutase</bc>
          <bc>MMgT</bc>
          <bc>MMtag</bc>
          <bc>MOFRL</bc>
          <bc>MORN</bc>
          <bc>MOSC</bc>
          <bc>MOSC_N</bc>
          <bc>MOZ_SAS</bc>
          <bc>MPP6</bc>
          <bc>MPPN</bc>
          <bc>MRC1</bc>
          <bc>MRG</bc>
          <bc>MRJP</bc>
          <bc>MRP</bc>
          <bc>MRP-L27</bc>
          <bc>MRP-L28</bc>
          <bc>MRP-L46</bc>
          <bc>MRP-L47</bc>
          <bc>MRP-S28</bc>
          <bc>MRP-S33</bc>
          <bc>MRP_L53</bc>
          <bc>MR_MLE</bc>
          <bc>MR_MLE_N</bc>
          <bc>MSC</bc>
          <bc>MS_channel</bc>
          <bc>MT-A70</bc>
          <bc>MTHFR</bc>
          <bc>MTP18</bc>
          <bc>MTS</bc>
          <bc>MULE</bc>
          <bc>MVIN</bc>
          <bc>MVP_shoulder</bc>
          <bc>Mac</bc>
          <bc>Macro</bc>
          <bc>Mad3_BUB1_I</bc>
          <bc>Maf</bc>
          <bc>Maf1</bc>
          <bc>Mago-bind</bc>
          <bc>Mago_nashi</bc>
          <bc>Mak10</bc>
          <bc>Mak16</bc>
          <bc>Malate_synthase</bc>
          <bc>Malectin</bc>
          <bc>Malic_M</bc>
          <bc>Man-6-P_recep</bc>
          <bc>Mannitol_dh</bc>
          <bc>Mannitol_dh_C</bc>
          <bc>Mannosyl_trans</bc>
          <bc>Mannosyl_trans2</bc>
          <bc>Mannosyl_trans3</bc>
          <bc>MaoC_dehydratas</bc>
          <bc>MarR</bc>
          <bc>MatE</bc>
          <bc>Matrilin_ccoil</bc>
          <bc>MazG</bc>
          <bc>Mcm10</bc>
          <bc>Mec-17</bc>
          <bc>Meckelin</bc>
          <bc>Med1</bc>
          <bc>Med10</bc>
          <bc>Med11</bc>
          <bc>Med12</bc>
          <bc>Med12-LCEWAV</bc>
          <bc>Med13_C</bc>
          <bc>Med14</bc>
          <bc>Med15</bc>
          <bc>Med17</bc>
          <bc>Med18</bc>
          <bc>Med19</bc>
          <bc>Med2</bc>
          <bc>Med20</bc>
          <bc>Med21</bc>
          <bc>Med22</bc>
          <bc>Med23</bc>
          <bc>Med24_N</bc>
          <bc>Med25_NR-box</bc>
          <bc>Med25_VWA</bc>
          <bc>Med26</bc>
          <bc>Med27</bc>
          <bc>Med28</bc>
          <bc>Med29</bc>
          <bc>Med31</bc>
          <bc>Med4</bc>
          <bc>Med6</bc>
          <bc>Med7</bc>
          <bc>Med8</bc>
          <bc>Med9</bc>
          <bc>Mei5</bc>
          <bc>Melibiase</bc>
          <bc>Mem_trans</bc>
          <bc>Membr_traf_MHD</bc>
          <bc>Membralin</bc>
          <bc>Memo</bc>
          <bc>Menin</bc>
          <bc>MerC</bc>
          <bc>MerR</bc>
          <bc>MerR-DNA-bind</bc>
          <bc>MerT</bc>
          <bc>Mesd</bc>
          <bc>MetW</bc>
          <bc>Met_10</bc>
          <bc>Met_synt_B12</bc>
          <bc>Metalloenzyme</bc>
          <bc>Metallopep</bc>
          <bc>Metallophos</bc>
          <bc>Meth_synt_1</bc>
          <bc>Meth_synt_2</bc>
          <bc>Methyltrans_RNA</bc>
          <bc>Methyltrans_SAM</bc>
          <bc>MethyltransfD12</bc>
          <bc>Methyltransf_10</bc>
          <bc>Methyltransf_11</bc>
          <bc>Methyltransf_12</bc>
          <bc>Methyltransf_15</bc>
          <bc>Methyltransf_16</bc>
          <bc>Methyltransf_1N</bc>
          <bc>Methyltransf_2</bc>
          <bc>Methyltransf_3</bc>
          <bc>Methyltransf_4</bc>
          <bc>Methyltransf_5</bc>
          <bc>Methyltransf_6</bc>
          <bc>Methyltransf_7</bc>
          <bc>Methyltransf_8</bc>
          <bc>Methyltransf_FA</bc>
          <bc>Mg_chelatase</bc>
          <bc>Mga</bc>
          <bc>Mgm101p</bc>
          <bc>MgsA_C</bc>
          <bc>MgtC</bc>
          <bc>MgtE</bc>
          <bc>MgtE_N</bc>
          <bc>MiAMP1</bc>
          <bc>Mic1</bc>
          <bc>Microtub_assoc</bc>
          <bc>Mid2</bc>
          <bc>Mif2</bc>
          <bc>Milton</bc>
          <bc>MinC_C</bc>
          <bc>MinC_N</bc>
          <bc>MinE</bc>
          <bc>MipZ</bc>
          <bc>Miro</bc>
          <bc>Mis12</bc>
          <bc>Mis12_component</bc>
          <bc>Mis14</bc>
          <bc>Mis6</bc>
          <bc>Misat_Myo_SegII</bc>
          <bc>MitoNEET_N</bc>
          <bc>Mito_carr</bc>
          <bc>Mitofilin</bc>
          <bc>Mlf1IP</bc>
          <bc>MmgE_PrpD</bc>
          <bc>Mmp37</bc>
          <bc>Mnd1</bc>
          <bc>Mo-co_dimer</bc>
          <bc>Mo25</bc>
          <bc>MoCF_biosynth</bc>
          <bc>MoaC</bc>
          <bc>MoaE</bc>
          <bc>Mob1_phocein</bc>
          <bc>MobB</bc>
          <bc>Mob_synth_C</bc>
          <bc>Mod_r</bc>
          <bc>MoeA_C</bc>
          <bc>MoeA_N</bc>
          <bc>MoeZ_MoeB</bc>
          <bc>Mog1</bc>
          <bc>Molybdop_Fe4S4</bc>
          <bc>Molybdopterin</bc>
          <bc>Molydop_binding</bc>
          <bc>Mon1</bc>
          <bc>Morph_protein1</bc>
          <bc>MotA_ExbB</bc>
          <bc>Motile_Sperm</bc>
          <bc>Mov34</bc>
          <bc>Mpp10</bc>
          <bc>Mpv17_PMP22</bc>
          <bc>Mqo</bc>
          <bc>Mre11_DNA_bind</bc>
          <bc>MreB_Mbl</bc>
          <bc>MscL</bc>
          <bc>Mss4</bc>
          <bc>MtN3_slv</bc>
          <bc>Mt_ATP-synt_B</bc>
          <bc>Mt_ATP-synt_D</bc>
          <bc>Mtc</bc>
          <bc>Mu-like_gpT</bc>
          <bc>MuDR</bc>
          <bc>Muc_lac_enz</bc>
          <bc>Multi_Drug_Res</bc>
          <bc>MurB_C</bc>
          <bc>Mur_ligase</bc>
          <bc>Mur_ligase_C</bc>
          <bc>Mur_ligase_M</bc>
          <bc>Mus7</bc>
          <bc>Musclin</bc>
          <bc>MutL_C</bc>
          <bc>MutS_I</bc>
          <bc>MutS_II</bc>
          <bc>MutS_III</bc>
          <bc>MutS_IV</bc>
          <bc>MutS_V</bc>
          <bc>MyTH4</bc>
          <bc>Myb_DNA-bind_2</bc>
          <bc>Myb_DNA-binding</bc>
          <bc>Myosin_N</bc>
          <bc>Myosin_TH1</bc>
          <bc>Myosin_head</bc>
          <bc>Myosin_tail_1</bc>
          <bc>Myotub-related</bc>
          <bc>N1221</bc>
          <bc>N2227</bc>
          <bc>N6-adenineMlase</bc>
          <bc>N6_Mtase</bc>
          <bc>N6_N4_Mtase</bc>
          <bc>NAC</bc>
          <bc>NACHT</bc>
          <bc>NAD-GH</bc>
          <bc>NADH-G_4Fe-4S_3</bc>
          <bc>NADH-u_ox-rdase</bc>
          <bc>NADH5_C</bc>
          <bc>NADH_4Fe-4S</bc>
          <bc>NADH_ub_rd_NUML</bc>
          <bc>NADHdh</bc>
          <bc>NAD_Gly3P_dh_C</bc>
          <bc>NAD_Gly3P_dh_N</bc>
          <bc>NAD_binding_1</bc>
          <bc>NAD_binding_2</bc>
          <bc>NAD_binding_3</bc>
          <bc>NAD_binding_4</bc>
          <bc>NAD_binding_5</bc>
          <bc>NAD_binding_6</bc>
          <bc>NAD_kinase</bc>
          <bc>NAD_synthase</bc>
          <bc>NAGLU</bc>
          <bc>NAGidase</bc>
          <bc>NAP</bc>
          <bc>NAPRTase</bc>
          <bc>NARG2_C</bc>
          <bc>NARP1</bc>
          <bc>NAS</bc>
          <bc>NAcGluc_Transf</bc>
          <bc>NB-ARC</bc>
          <bc>NC</bc>
          <bc>NCA2</bc>
          <bc>NDK</bc>
          <bc>NDT80_PhoG</bc>
          <bc>NDUFA12</bc>
          <bc>NDUFB10</bc>
          <bc>NDUF_B12</bc>
          <bc>NDUF_B7</bc>
          <bc>NEP</bc>
          <bc>NERD</bc>
          <bc>NESP55</bc>
          <bc>NGF</bc>
          <bc>NGP1NT</bc>
          <bc>NHL</bc>
          <bc>NHase_alpha</bc>
          <bc>NHase_beta</bc>
          <bc>NICE-3</bc>
          <bc>NIF</bc>
          <bc>NIF3</bc>
          <bc>NIPSNAP</bc>
          <bc>NIR_SIR</bc>
          <bc>NIR_SIR_ferr</bc>
          <bc>NIT</bc>
          <bc>NKAIN</bc>
          <bc>NLE</bc>
          <bc>NLPC_P60</bc>
          <bc>NMD3</bc>
          <bc>NMT</bc>
          <bc>NMT1</bc>
          <bc>NMT_C</bc>
          <bc>NOA36</bc>
          <bc>NOB1_Zn_bind</bc>
          <bc>NOC3p</bc>
          <bc>NOG1</bc>
          <bc>NOGCT</bc>
          <bc>NOP5NT</bc>
          <bc>NOSIC</bc>
          <bc>NOT2_3_5</bc>
          <bc>NO_synthase</bc>
          <bc>NPD</bc>
          <bc>NPH3</bc>
          <bc>NPIP</bc>
          <bc>NPL4</bc>
          <bc>NPP1</bc>
          <bc>NPR2</bc>
          <bc>NPR3</bc>
          <bc>NT5C</bc>
          <bc>NTF2</bc>
          <bc>NTP_transf_2</bc>
          <bc>NTP_transferase</bc>
          <bc>NTPase_I-T</bc>
          <bc>NUC130_3NT</bc>
          <bc>NUC153</bc>
          <bc>NUC173</bc>
          <bc>NUC194</bc>
          <bc>NUDE_C</bc>
          <bc>NUDIX</bc>
          <bc>NUDIX-like</bc>
          <bc>NUFIP1</bc>
          <bc>NUP50</bc>
          <bc>N_methyl</bc>
          <bc>Na_Ca_ex</bc>
          <bc>Na_H_Exchanger</bc>
          <bc>Na_H_antiport_1</bc>
          <bc>Na_H_antiporter</bc>
          <bc>Na_Pi_cotrans</bc>
          <bc>Na_sulph_symp</bc>
          <bc>Na_trans_assoc</bc>
          <bc>NadA</bc>
          <bc>NatB_MDM20</bc>
          <bc>Nbl1_Borealin_N</bc>
          <bc>Nckap1</bc>
          <bc>Ndc1_Nup</bc>
          <bc>Ndc80_HEC</bc>
          <bc>Ndr</bc>
          <bc>Ndufs5</bc>
          <bc>Nefa_Nip30_N</bc>
          <bc>Neisseria_PilC</bc>
          <bc>NeuB</bc>
          <bc>Neugrin</bc>
          <bc>Neur_chan_LBD</bc>
          <bc>Neur_chan_memb</bc>
          <bc>Neurochondrin</bc>
          <bc>Nexin_C</bc>
          <bc>Nfu_N</bc>
          <bc>Nha1_C</bc>
          <bc>Ni_hydr_CYTB</bc>
          <bc>Nic96</bc>
          <bc>NicO</bc>
          <bc>Nicastrin</bc>
          <bc>NifU</bc>
          <bc>NifU_N</bc>
          <bc>NikM</bc>
          <bc>Nitroreductase</bc>
          <bc>NmrA</bc>
          <bc>Nnf1</bc>
          <bc>NnrU</bc>
          <bc>Noc2</bc>
          <bc>NodZ</bc>
          <bc>Nodulin-like</bc>
          <bc>Nol1_Nop2_Fmu</bc>
          <bc>Nop</bc>
          <bc>Nop10p</bc>
          <bc>Nop14</bc>
          <bc>Nop16</bc>
          <bc>Nop25</bc>
          <bc>Nop52</bc>
          <bc>Nop53</bc>
          <bc>Not1</bc>
          <bc>Not3</bc>
          <bc>Notch</bc>
          <bc>Npa1</bc>
          <bc>Nramp</bc>
          <bc>Nrap</bc>
          <bc>NrfD</bc>
          <bc>Nse4</bc>
          <bc>Nsp1_C</bc>
          <bc>NuA4</bc>
          <bc>Nuc-transf</bc>
          <bc>Nuc_H_symport</bc>
          <bc>Nuc_deoxyrib_tr</bc>
          <bc>Nuc_sug_transp</bc>
          <bc>Nucleoplasmin</bc>
          <bc>Nucleopor_Nup85</bc>
          <bc>Nucleoporin2</bc>
          <bc>Nucleoporin_C</bc>
          <bc>Nucleoporin_N</bc>
          <bc>Nucleos_tra2_C</bc>
          <bc>Nucleos_tra2_N</bc>
          <bc>Nucleoside_tran</bc>
          <bc>Nucleotid_trans</bc>
          <bc>Nuf2</bc>
          <bc>Nup160</bc>
          <bc>Nup188</bc>
          <bc>Nup84_Nup100</bc>
          <bc>Nup88</bc>
          <bc>Nup96</bc>
          <bc>NusB</bc>
          <bc>O-FucT</bc>
          <bc>OAS1_C</bc>
          <bc>OATP</bc>
          <bc>OB_RNB</bc>
          <bc>OCD_Mu_crystall</bc>
          <bc>ODC_AZ</bc>
          <bc>ODV-E18</bc>
          <bc>OEP</bc>
          <bc>OGFr_N</bc>
          <bc>OGG_N</bc>
          <bc>OHCU_decarbox</bc>
          <bc>OKR_DC_1</bc>
          <bc>OKR_DC_1_C</bc>
          <bc>OLF</bc>
          <bc>OMPdecase</bc>
          <bc>OPA3</bc>
          <bc>OPT</bc>
          <bc>ORC2</bc>
          <bc>ORC3_N</bc>
          <bc>ORC6</bc>
          <bc>ORMDL</bc>
          <bc>OSCP</bc>
          <bc>OST3_OST6</bc>
          <bc>OTCace</bc>
          <bc>OTCace_N</bc>
          <bc>OTU</bc>
          <bc>Occludin_ELL</bc>
          <bc>Ocnus</bc>
          <bc>Octopine_DH</bc>
          <bc>Ofd1_CTDD</bc>
          <bc>OmpA</bc>
          <bc>OmpH</bc>
          <bc>OmpW</bc>
          <bc>Opi1</bc>
          <bc>OprB</bc>
          <bc>Orai-1</bc>
          <bc>Orn_Arg_deC_N</bc>
          <bc>Orn_DAP_Arg_deC</bc>
          <bc>Orthoreo_P10</bc>
          <bc>Oscp1</bc>
          <bc>OsmC</bc>
          <bc>Ost4</bc>
          <bc>OstA_C</bc>
          <bc>Oxidored-like</bc>
          <bc>Oxidored_FMN</bc>
          <bc>Oxidored_molyb</bc>
          <bc>Oxidored_nitro</bc>
          <bc>Oxidored_q1</bc>
          <bc>Oxidored_q1_N</bc>
          <bc>Oxidored_q2</bc>
          <bc>Oxidored_q3</bc>
          <bc>Oxidored_q4</bc>
          <bc>Oxidored_q6</bc>
          <bc>Oxysterol_BP</bc>
          <bc>P-mevalo_kinase</bc>
          <bc>P16-Arc</bc>
          <bc>P21-Arc</bc>
          <bc>P2X_receptor</bc>
          <bc>P34-Arc</bc>
          <bc>PA</bc>
          <bc>PA14</bc>
          <bc>PA26</bc>
          <bc>PA28_beta</bc>
          <bc>PABP</bc>
          <bc>PAC2</bc>
          <bc>PADR1</bc>
          <bc>PAD_porph</bc>
          <bc>PAE</bc>
          <bc>PAF-AH_p_II</bc>
          <bc>PAH</bc>
          <bc>PAL</bc>
          <bc>PALP</bc>
          <bc>PAM2</bc>
          <bc>PAN_1</bc>
          <bc>PAN_2</bc>
          <bc>PAN_3</bc>
          <bc>PAP1</bc>
          <bc>PAP2</bc>
          <bc>PAPA-1</bc>
          <bc>PAPS_reduct</bc>
          <bc>PAP_RNA-bind</bc>
          <bc>PAP_assoc</bc>
          <bc>PAP_central</bc>
          <bc>PARG_cat</bc>
          <bc>PARP</bc>
          <bc>PARP_reg</bc>
          <bc>PARP_regulatory</bc>
          <bc>PAS</bc>
          <bc>PAS_2</bc>
          <bc>PAS_3</bc>
          <bc>PAS_4</bc>
          <bc>PAT1</bc>
          <bc>PAX</bc>
          <bc>PAXNEB</bc>
          <bc>PAZ</bc>
          <bc>PA_decarbox</bc>
          <bc>PB1</bc>
          <bc>PBD</bc>
          <bc>PBP</bc>
          <bc>PBP_dimer</bc>
          <bc>PC4</bc>
          <bc>PCI</bc>
          <bc>PCIF1_WW</bc>
          <bc>PCI_Csn8</bc>
          <bc>PCMT</bc>
          <bc>PCNA_C</bc>
          <bc>PCNA_N</bc>
          <bc>PCRF</bc>
          <bc>PC_rep</bc>
          <bc>PD40</bc>
          <bc>PDCD2_C</bc>
          <bc>PDEase_I</bc>
          <bc>PDEase_II</bc>
          <bc>PDEase_I_N</bc>
          <bc>PDH</bc>
          <bc>PDR_CDR</bc>
          <bc>PDR_assoc</bc>
          <bc>PDT</bc>
          <bc>PDZ</bc>
          <bc>PEGA</bc>
          <bc>PEMT</bc>
          <bc>PEN-2</bc>
          <bc>PEP-utilizers</bc>
          <bc>PEP-utilizers_C</bc>
          <bc>PEPCK</bc>
          <bc>PEPCK_ATP</bc>
          <bc>PEPcase</bc>
          <bc>PEX-1N</bc>
          <bc>PEX11</bc>
          <bc>PFK</bc>
          <bc>PFL</bc>
          <bc>PFU</bc>
          <bc>PGAM</bc>
          <bc>PGAP1</bc>
          <bc>PGA_cap</bc>
          <bc>PGI</bc>
          <bc>PGK</bc>
          <bc>PGM_PMM_I</bc>
          <bc>PGM_PMM_II</bc>
          <bc>PGM_PMM_III</bc>
          <bc>PGM_PMM_IV</bc>
          <bc>PGPGW</bc>
          <bc>PG_binding_1</bc>
          <bc>PH</bc>
          <bc>PHD</bc>
          <bc>PHF5</bc>
          <bc>PHO4</bc>
          <bc>PHP</bc>
          <bc>PHR</bc>
          <bc>PI-PLC-X</bc>
          <bc>PI-PLC-Y</bc>
          <bc>PI31_Prot_Reg</bc>
          <bc>PI3K_1B_p101</bc>
          <bc>PI3K_C2</bc>
          <bc>PI3K_rbd</bc>
          <bc>PI3Ka</bc>
          <bc>PI3_PI4_kinase</bc>
          <bc>PIG-F</bc>
          <bc>PIG-H</bc>
          <bc>PIG-L</bc>
          <bc>PIG-P</bc>
          <bc>PIG-S</bc>
          <bc>PIG-U</bc>
          <bc>PIG-X</bc>
          <bc>PIGA</bc>
          <bc>PIH1</bc>
          <bc>PIN</bc>
          <bc>PIP5K</bc>
          <bc>PITH</bc>
          <bc>PK</bc>
          <bc>PKD</bc>
          <bc>PKD_channel</bc>
          <bc>PK_C</bc>
          <bc>PLA1</bc>
          <bc>PLA2G12</bc>
          <bc>PLA2_B</bc>
          <bc>PLAC8</bc>
          <bc>PLAT</bc>
          <bc>PLD_envelope</bc>
          <bc>PLDc</bc>
          <bc>PLU-1</bc>
          <bc>PMC2NT</bc>
          <bc>PMI_typeI</bc>
          <bc>PMM</bc>
          <bc>PMSR</bc>
          <bc>PMT</bc>
          <bc>PNGaseA</bc>
          <bc>PNK3P</bc>
          <bc>PNPOx_C</bc>
          <bc>PNP_UDP_1</bc>
          <bc>PNPase</bc>
          <bc>PNTB</bc>
          <bc>POLO_box</bc>
          <bc>POP1</bc>
          <bc>POPLD</bc>
          <bc>POR</bc>
          <bc>POR_N</bc>
          <bc>POTRA_2</bc>
          <bc>PP-binding</bc>
          <bc>PP28</bc>
          <bc>PP2C</bc>
          <bc>PPC</bc>
          <bc>PPDK_N</bc>
          <bc>PPI_Ypi1</bc>
          <bc>PPK2</bc>
          <bc>PPP4R2</bc>
          <bc>PPP5</bc>
          <bc>PPR</bc>
          <bc>PPTA</bc>
          <bc>PP_kinase</bc>
          <bc>PQ-loop</bc>
          <bc>PQQ</bc>
          <bc>PRA-CH</bc>
          <bc>PRA-PH</bc>
          <bc>PRA1</bc>
          <bc>PRAI</bc>
          <bc>PRCC_Cterm</bc>
          <bc>PRELI</bc>
          <bc>PRK</bc>
          <bc>PRKCSH</bc>
          <bc>PRMT5</bc>
          <bc>PRO8NT</bc>
          <bc>PROCN</bc>
          <bc>PROCT</bc>
          <bc>PRP1_N</bc>
          <bc>PRP21_like_P</bc>
          <bc>PRP3</bc>
          <bc>PRP38</bc>
          <bc>PRP4</bc>
          <bc>PRP8_domainIV</bc>
          <bc>PRT_C</bc>
          <bc>PRiA4_ORF3</bc>
          <bc>PSI</bc>
          <bc>PSP</bc>
          <bc>PSP1</bc>
          <bc>PSS</bc>
          <bc>PS_Dcarbxylase</bc>
          <bc>PS_pyruv_trans</bc>
          <bc>PT</bc>
          <bc>PTB</bc>
          <bc>PTE</bc>
          <bc>PTEN_C2</bc>
          <bc>PTH2</bc>
          <bc>PTPA</bc>
          <bc>PTPLA</bc>
          <bc>PTPS</bc>
          <bc>PTR2</bc>
          <bc>PTS-HPr</bc>
          <bc>PTS_2-RNA</bc>
          <bc>PTS_EIIA_2</bc>
          <bc>PTS_EIIC</bc>
          <bc>PTS_IIB</bc>
          <bc>PUA</bc>
          <bc>PUB</bc>
          <bc>PUCC</bc>
          <bc>PUD</bc>
          <bc>PUF</bc>
          <bc>PUL</bc>
          <bc>PWI</bc>
          <bc>PWWP</bc>
          <bc>PX</bc>
          <bc>PXA</bc>
          <bc>PYC_OADA</bc>
          <bc>PYNP_C</bc>
          <bc>P_ATPase</bc>
          <bc>P_proprotein</bc>
          <bc>PaaA_PaaC</bc>
          <bc>Pacifastin_I</bc>
          <bc>Pacs-1</bc>
          <bc>Paf1</bc>
          <bc>Paf67</bc>
          <bc>Palm_thioest</bc>
          <bc>Pam16</bc>
          <bc>Pantoate_ligase</bc>
          <bc>Pantoate_transf</bc>
          <bc>ParA</bc>
          <bc>ParBc</bc>
          <bc>ParBc_2</bc>
          <bc>ParcG</bc>
          <bc>Patatin</bc>
          <bc>Patched</bc>
          <bc>Paxillin</bc>
          <bc>Pcc1</bc>
          <bc>PduV-EutP</bc>
          <bc>PdxA</bc>
          <bc>Pec_lyase_C</bc>
          <bc>Pecanex_C</bc>
          <bc>Pectate_lyase</bc>
          <bc>Pectinesterase</bc>
          <bc>Pedibin</bc>
          <bc>Pellino</bc>
          <bc>Pentapeptide</bc>
          <bc>Pentapeptide_2</bc>
          <bc>Pentaxin</bc>
          <bc>Pep3_Vps18</bc>
          <bc>PepX_C</bc>
          <bc>Pep_M12B_propep</bc>
          <bc>Pep_deformylase</bc>
          <bc>Pept_tRNA_hydro</bc>
          <bc>Peptidase_A17</bc>
          <bc>Peptidase_A22B</bc>
          <bc>Peptidase_A3</bc>
          <bc>Peptidase_A8</bc>
          <bc>Peptidase_C1</bc>
          <bc>Peptidase_C11</bc>
          <bc>Peptidase_C12</bc>
          <bc>Peptidase_C13</bc>
          <bc>Peptidase_C14</bc>
          <bc>Peptidase_C15</bc>
          <bc>Peptidase_C2</bc>
          <bc>Peptidase_C26</bc>
          <bc>Peptidase_C39</bc>
          <bc>Peptidase_C48</bc>
          <bc>Peptidase_C50</bc>
          <bc>Peptidase_C54</bc>
          <bc>Peptidase_C65</bc>
          <bc>Peptidase_C69</bc>
          <bc>Peptidase_C78</bc>
          <bc>Peptidase_M1</bc>
          <bc>Peptidase_M10</bc>
          <bc>Peptidase_M13</bc>
          <bc>Peptidase_M13_N</bc>
          <bc>Peptidase_M14</bc>
          <bc>Peptidase_M15</bc>
          <bc>Peptidase_M15_3</bc>
          <bc>Peptidase_M16</bc>
          <bc>Peptidase_M16_C</bc>
          <bc>Peptidase_M17</bc>
          <bc>Peptidase_M17_N</bc>
          <bc>Peptidase_M18</bc>
          <bc>Peptidase_M19</bc>
          <bc>Peptidase_M20</bc>
          <bc>Peptidase_M22</bc>
          <bc>Peptidase_M23</bc>
          <bc>Peptidase_M24</bc>
          <bc>Peptidase_M28</bc>
          <bc>Peptidase_M29</bc>
          <bc>Peptidase_M3</bc>
          <bc>Peptidase_M32</bc>
          <bc>Peptidase_M36</bc>
          <bc>Peptidase_M41</bc>
          <bc>Peptidase_M43</bc>
          <bc>Peptidase_M48</bc>
          <bc>Peptidase_M49</bc>
          <bc>Peptidase_M50</bc>
          <bc>Peptidase_M54</bc>
          <bc>Peptidase_M6</bc>
          <bc>Peptidase_M64</bc>
          <bc>Peptidase_M66</bc>
          <bc>Peptidase_M75</bc>
          <bc>Peptidase_M76</bc>
          <bc>Peptidase_M8</bc>
          <bc>Peptidase_S10</bc>
          <bc>Peptidase_S11</bc>
          <bc>Peptidase_S13</bc>
          <bc>Peptidase_S15</bc>
          <bc>Peptidase_S24</bc>
          <bc>Peptidase_S26</bc>
          <bc>Peptidase_S28</bc>
          <bc>Peptidase_S41</bc>
          <bc>Peptidase_S49</bc>
          <bc>Peptidase_S49_N</bc>
          <bc>Peptidase_S51</bc>
          <bc>Peptidase_S58</bc>
          <bc>Peptidase_S64</bc>
          <bc>Peptidase_S66</bc>
          <bc>Peptidase_S8</bc>
          <bc>Peptidase_S9</bc>
          <bc>Peptidase_S9_N</bc>
          <bc>Peptidase_U32</bc>
          <bc>Per1</bc>
          <bc>Perilipin</bc>
          <bc>Peripla_BP_1</bc>
          <bc>Peripla_BP_2</bc>
          <bc>Peroxidase_2</bc>
          <bc>Peroxin-13_N</bc>
          <bc>Peroxin-3</bc>
          <bc>Pescadillo_N</bc>
          <bc>Pet127</bc>
          <bc>Pet191_N</bc>
          <bc>Pex14_N</bc>
          <bc>Pex16</bc>
          <bc>Pex19</bc>
          <bc>Pex24p</bc>
          <bc>Pex2_Pex12</bc>
          <bc>PfkB</bc>
          <bc>PhaC_N</bc>
          <bc>Phe_tRNA-synt_N</bc>
          <bc>Phenol_Hydrox</bc>
          <bc>Phi_1</bc>
          <bc>PhnA</bc>
          <bc>Pho88</bc>
          <bc>PhoD</bc>
          <bc>PhoH</bc>
          <bc>PhoPQ_related</bc>
          <bc>PhoU</bc>
          <bc>PhoU_div</bc>
          <bc>Phos_pyr_kin</bc>
          <bc>Phosducin</bc>
          <bc>PhosphMutase</bc>
          <bc>Phosphodiest</bc>
          <bc>Phosphoesterase</bc>
          <bc>Phospholip_A2_1</bc>
          <bc>Phospholip_A2_2</bc>
          <bc>Phospholip_B</bc>
          <bc>Phosphorylase</bc>
          <bc>Phtf-FEM1B_bdg</bc>
          <bc>PhyH</bc>
          <bc>Phytochelatin</bc>
          <bc>Phytochrome</bc>
          <bc>PhzC-PhzF</bc>
          <bc>PigN</bc>
          <bc>PilP</bc>
          <bc>Pilin</bc>
          <bc>Pinin_SDK_memA</bc>
          <bc>Pirin</bc>
          <bc>Pirin_C</bc>
          <bc>Piwi</bc>
          <bc>Pkinase</bc>
          <bc>Pkinase_C</bc>
          <bc>Pkinase_Tyr</bc>
          <bc>Pkr1</bc>
          <bc>Plant_NMP1</bc>
          <bc>Plant_tran</bc>
          <bc>Plasmod_Pvs28</bc>
          <bc>Plasmodium_HRP</bc>
          <bc>Plug</bc>
          <bc>Plug_translocon</bc>
          <bc>Plus-3</bc>
          <bc>Pmp24</bc>
          <bc>Pol_alpha_B_N</bc>
          <bc>Pollen_allerg_1</bc>
          <bc>PolyA_pol</bc>
          <bc>Polyketide_cyc</bc>
          <bc>Polyketide_cyc2</bc>
          <bc>Polysacc_deac_1</bc>
          <bc>Polysacc_synt_2</bc>
          <bc>Porin_1</bc>
          <bc>Porin_3</bc>
          <bc>Porphobil_deam</bc>
          <bc>Porphobil_deamC</bc>
          <bc>Pox_A32</bc>
          <bc>Pox_C4_C10</bc>
          <bc>Pox_MCEL</bc>
          <bc>Ppx-GppA</bc>
          <bc>PqiA</bc>
          <bc>Pr_beta_C</bc>
          <bc>Pre-SET</bc>
          <bc>Prefoldin</bc>
          <bc>Prefoldin_2</bc>
          <bc>Prenylcys_lyase</bc>
          <bc>Prenyltrans</bc>
          <bc>Prenyltransf</bc>
          <bc>Presenilin</bc>
          <bc>Pribosyltran</bc>
          <bc>Prismane</bc>
          <bc>PrmA</bc>
          <bc>Pro-kuma_activ</bc>
          <bc>ProRS-C_1</bc>
          <bc>Pro_CA</bc>
          <bc>Pro_dh</bc>
          <bc>Pro_isomerase</bc>
          <bc>Pro_racemase</bc>
          <bc>Profilin</bc>
          <bc>Prog_receptor</bc>
          <bc>Prominin</bc>
          <bc>Propep_M14</bc>
          <bc>Propeptide_C1</bc>
          <bc>Protamine_P1</bc>
          <bc>Proteasom_PSMB</bc>
          <bc>Proteasom_Rpn13</bc>
          <bc>Proteasome</bc>
          <bc>Proteasome_A_N</bc>
          <bc>Prothymosin</bc>
          <bc>Prp18</bc>
          <bc>Prp19</bc>
          <bc>Prp31_C</bc>
          <bc>PrpF</bc>
          <bc>PsaA_PsaB</bc>
          <bc>PseudoU_synth_1</bc>
          <bc>PseudoU_synth_2</bc>
          <bc>Pterin_4a</bc>
          <bc>Pterin_bind</bc>
          <bc>PurA</bc>
          <bc>Pur_DNA_glyco</bc>
          <bc>Put_Phosphatase</bc>
          <bc>Pyr_redox</bc>
          <bc>Pyr_redox_2</bc>
          <bc>Pyr_redox_dim</bc>
          <bc>Pyridox_oxidase</bc>
          <bc>Pyridoxal_deC</bc>
          <bc>Pyrophosphatase</bc>
          <bc>QLQ</bc>
          <bc>QRPTase_C</bc>
          <bc>QRPTase_N</bc>
          <bc>Queuosine_synth</bc>
          <bc>R3H</bc>
          <bc>RA</bc>
          <bc>RAG2</bc>
          <bc>RAI1</bc>
          <bc>RAI16-like</bc>
          <bc>RALF</bc>
          <bc>RAMP4</bc>
          <bc>RAP</bc>
          <bc>RBFA</bc>
          <bc>RB_A</bc>
          <bc>RB_B</bc>
          <bc>RCC1</bc>
          <bc>RDD</bc>
          <bc>RED_C</bc>
          <bc>RED_N</bc>
          <bc>REJ</bc>
          <bc>RF-1</bc>
          <bc>RFC-E_C</bc>
          <bc>RFC1</bc>
          <bc>RGS</bc>
          <bc>RHD3</bc>
          <bc>RHS</bc>
          <bc>RHSP</bc>
          <bc>RHS_repeat</bc>
          <bc>RIB43A</bc>
          <bc>RIC1</bc>
          <bc>RIH_assoc</bc>
          <bc>RIIa</bc>
          <bc>RINT1_TIP1</bc>
          <bc>RIO1</bc>
          <bc>RIP</bc>
          <bc>RLI</bc>
          <bc>RLL</bc>
          <bc>RMMBL</bc>
          <bc>RNA12</bc>
          <bc>RNA_GG_bind</bc>
          <bc>RNA_Me_trans</bc>
          <bc>RNA_POL_M_15KD</bc>
          <bc>RNA_bind</bc>
          <bc>RNA_helicase</bc>
          <bc>RNA_lig_T4_1</bc>
          <bc>RNA_ligase</bc>
          <bc>RNA_pol</bc>
          <bc>RNA_polI_A34</bc>
          <bc>RNA_pol_3_Rpc31</bc>
          <bc>RNA_pol_A_CTD</bc>
          <bc>RNA_pol_A_bac</bc>
          <bc>RNA_pol_I_A49</bc>
          <bc>RNA_pol_L</bc>
          <bc>RNA_pol_N</bc>
          <bc>RNA_pol_Rbc25</bc>
          <bc>RNA_pol_Rpa2_4</bc>
          <bc>RNA_pol_Rpb1_1</bc>
          <bc>RNA_pol_Rpb1_2</bc>
          <bc>RNA_pol_Rpb1_3</bc>
          <bc>RNA_pol_Rpb1_4</bc>
          <bc>RNA_pol_Rpb1_5</bc>
          <bc>RNA_pol_Rpb1_7</bc>
          <bc>RNA_pol_Rpb2_1</bc>
          <bc>RNA_pol_Rpb2_2</bc>
          <bc>RNA_pol_Rpb2_3</bc>
          <bc>RNA_pol_Rpb2_4</bc>
          <bc>RNA_pol_Rpb2_45</bc>
          <bc>RNA_pol_Rpb2_5</bc>
          <bc>RNA_pol_Rpb2_6</bc>
          <bc>RNA_pol_Rpb2_7</bc>
          <bc>RNA_pol_Rpb4</bc>
          <bc>RNA_pol_Rpb5_C</bc>
          <bc>RNA_pol_Rpb5_N</bc>
          <bc>RNA_pol_Rpb6</bc>
          <bc>RNA_pol_Rpb7_N</bc>
          <bc>RNA_pol_Rpb8</bc>
          <bc>RNA_pol_Rpc34</bc>
          <bc>RNA_pol_Rpc4</bc>
          <bc>RNA_pol_Rpc82</bc>
          <bc>RNB</bc>
          <bc>RNase_E_G</bc>
          <bc>RNase_H2-Ydr279</bc>
          <bc>RNase_H2_suC</bc>
          <bc>RNase_HII</bc>
          <bc>RNase_PH</bc>
          <bc>RNase_PH_C</bc>
          <bc>RNase_P_Rpp14</bc>
          <bc>RNase_P_p30</bc>
          <bc>RNase_Zc3h12a</bc>
          <bc>ROK</bc>
          <bc>RPAP1_C</bc>
          <bc>RPAP1_N</bc>
          <bc>RPAP2_Rtr1</bc>
          <bc>RPA_C</bc>
          <bc>RPE65</bc>
          <bc>RPEL</bc>
          <bc>RPN7</bc>
          <bc>RQC</bc>
          <bc>RRF</bc>
          <bc>RRM_1</bc>
          <bc>RRM_2</bc>
          <bc>RRM_3</bc>
          <bc>RRM_4</bc>
          <bc>RRN3</bc>
          <bc>RRN7</bc>
          <bc>RRS1</bc>
          <bc>RR_TM4-6</bc>
          <bc>RS4NT</bc>
          <bc>RTA1</bc>
          <bc>RTC</bc>
          <bc>RTC_insert</bc>
          <bc>RUN</bc>
          <bc>RWD</bc>
          <bc>RWP-RK</bc>
          <bc>RYDR_ITPR</bc>
          <bc>Rab5-bind</bc>
          <bc>Rab5ip</bc>
          <bc>Rad1</bc>
          <bc>Rad10</bc>
          <bc>Rad17</bc>
          <bc>Rad21_Rec8</bc>
          <bc>Rad21_Rec8_N</bc>
          <bc>Rad4</bc>
          <bc>Rad50_zn_hook</bc>
          <bc>Rad51</bc>
          <bc>Rad52_Rad22</bc>
          <bc>Rad60-SLD</bc>
          <bc>Rad9</bc>
          <bc>Radial_spoke</bc>
          <bc>Radial_spoke_3</bc>
          <bc>Radical_SAM</bc>
          <bc>Raffinose_syn</bc>
          <bc>Ran-binding</bc>
          <bc>RanBPM_CRA</bc>
          <bc>Ran_BP1</bc>
          <bc>Rap_GAP</bc>
          <bc>Rapamycin_bind</bc>
          <bc>Ras</bc>
          <bc>RasGAP</bc>
          <bc>RasGAP_C</bc>
          <bc>RasGEF</bc>
          <bc>RasGEF_N</bc>
          <bc>Rav1p_C</bc>
          <bc>Rb_C</bc>
          <bc>RbsD_FucU</bc>
          <bc>Rcd1</bc>
          <bc>RdRP</bc>
          <bc>RdgC</bc>
          <bc>Rdx</bc>
          <bc>RecA</bc>
          <bc>Recep_L_domain</bc>
          <bc>Redoxin</bc>
          <bc>Reeler</bc>
          <bc>RelA_SpoT</bc>
          <bc>Renin_r</bc>
          <bc>Rep-A_N</bc>
          <bc>Rep_3</bc>
          <bc>Rep_fac-A_3</bc>
          <bc>Rep_fac-A_C</bc>
          <bc>Rep_fac_C</bc>
          <bc>Reprolysin</bc>
          <bc>Rer1</bc>
          <bc>ResIII</bc>
          <bc>Resolvase</bc>
          <bc>Response_reg</bc>
          <bc>Ret_tiss</bc>
          <bc>Reticulon</bc>
          <bc>Rft-1</bc>
          <bc>Rgp1</bc>
          <bc>RhaT</bc>
          <bc>RhgB_N</bc>
          <bc>RhoGAP</bc>
          <bc>RhoGEF</bc>
          <bc>Rho_GDI</bc>
          <bc>Rho_N</bc>
          <bc>Rhodanese</bc>
          <bc>Rhomboid</bc>
          <bc>RibD_C</bc>
          <bc>Rib_5-P_isom_A</bc>
          <bc>Ribonuc_2-5A</bc>
          <bc>Ribonuc_L-PSP</bc>
          <bc>Ribonuc_P_40</bc>
          <bc>Ribonuc_red_lgC</bc>
          <bc>Ribonuc_red_lgN</bc>
          <bc>Ribonuc_red_sm</bc>
          <bc>Ribonuclease_3</bc>
          <bc>Ribonuclease_BN</bc>
          <bc>Ribonuclease_P</bc>
          <bc>Ribonuclease_T2</bc>
          <bc>Ribophorin_I</bc>
          <bc>Ribophorin_II</bc>
          <bc>Ribosomal_60s</bc>
          <bc>Ribosomal_L1</bc>
          <bc>Ribosomal_L10</bc>
          <bc>Ribosomal_L11</bc>
          <bc>Ribosomal_L11_N</bc>
          <bc>Ribosomal_L12</bc>
          <bc>Ribosomal_L13</bc>
          <bc>Ribosomal_L13e</bc>
          <bc>Ribosomal_L14</bc>
          <bc>Ribosomal_L14e</bc>
          <bc>Ribosomal_L15e</bc>
          <bc>Ribosomal_L16</bc>
          <bc>Ribosomal_L17</bc>
          <bc>Ribosomal_L18ae</bc>
          <bc>Ribosomal_L18e</bc>
          <bc>Ribosomal_L18p</bc>
          <bc>Ribosomal_L19</bc>
          <bc>Ribosomal_L19e</bc>
          <bc>Ribosomal_L2</bc>
          <bc>Ribosomal_L20</bc>
          <bc>Ribosomal_L21e</bc>
          <bc>Ribosomal_L21p</bc>
          <bc>Ribosomal_L22</bc>
          <bc>Ribosomal_L22e</bc>
          <bc>Ribosomal_L23</bc>
          <bc>Ribosomal_L23eN</bc>
          <bc>Ribosomal_L24e</bc>
          <bc>Ribosomal_L25p</bc>
          <bc>Ribosomal_L27</bc>
          <bc>Ribosomal_L27e</bc>
          <bc>Ribosomal_L28</bc>
          <bc>Ribosomal_L28e</bc>
          <bc>Ribosomal_L29</bc>
          <bc>Ribosomal_L29e</bc>
          <bc>Ribosomal_L2_C</bc>
          <bc>Ribosomal_L3</bc>
          <bc>Ribosomal_L30</bc>
          <bc>Ribosomal_L30_N</bc>
          <bc>Ribosomal_L31</bc>
          <bc>Ribosomal_L31e</bc>
          <bc>Ribosomal_L32e</bc>
          <bc>Ribosomal_L32p</bc>
          <bc>Ribosomal_L33</bc>
          <bc>Ribosomal_L34</bc>
          <bc>Ribosomal_L34e</bc>
          <bc>Ribosomal_L35Ae</bc>
          <bc>Ribosomal_L35p</bc>
          <bc>Ribosomal_L36</bc>
          <bc>Ribosomal_L36e</bc>
          <bc>Ribosomal_L37</bc>
          <bc>Ribosomal_L37ae</bc>
          <bc>Ribosomal_L37e</bc>
          <bc>Ribosomal_L38e</bc>
          <bc>Ribosomal_L39</bc>
          <bc>Ribosomal_L4</bc>
          <bc>Ribosomal_L40e</bc>
          <bc>Ribosomal_L41</bc>
          <bc>Ribosomal_L44</bc>
          <bc>Ribosomal_L5</bc>
          <bc>Ribosomal_L5_C</bc>
          <bc>Ribosomal_L6</bc>
          <bc>Ribosomal_L6e</bc>
          <bc>Ribosomal_L6e_N</bc>
          <bc>Ribosomal_L7Ae</bc>
          <bc>Ribosomal_L9_C</bc>
          <bc>Ribosomal_L9_N</bc>
          <bc>Ribosomal_S10</bc>
          <bc>Ribosomal_S11</bc>
          <bc>Ribosomal_S12</bc>
          <bc>Ribosomal_S13</bc>
          <bc>Ribosomal_S13_N</bc>
          <bc>Ribosomal_S14</bc>
          <bc>Ribosomal_S15</bc>
          <bc>Ribosomal_S16</bc>
          <bc>Ribosomal_S17</bc>
          <bc>Ribosomal_S17e</bc>
          <bc>Ribosomal_S18</bc>
          <bc>Ribosomal_S19</bc>
          <bc>Ribosomal_S19e</bc>
          <bc>Ribosomal_S2</bc>
          <bc>Ribosomal_S20p</bc>
          <bc>Ribosomal_S21</bc>
          <bc>Ribosomal_S21e</bc>
          <bc>Ribosomal_S23p</bc>
          <bc>Ribosomal_S24e</bc>
          <bc>Ribosomal_S25</bc>
          <bc>Ribosomal_S26e</bc>
          <bc>Ribosomal_S27</bc>
          <bc>Ribosomal_S27e</bc>
          <bc>Ribosomal_S28e</bc>
          <bc>Ribosomal_S30</bc>
          <bc>Ribosomal_S3Ae</bc>
          <bc>Ribosomal_S3_C</bc>
          <bc>Ribosomal_S3_N</bc>
          <bc>Ribosomal_S4</bc>
          <bc>Ribosomal_S4e</bc>
          <bc>Ribosomal_S5</bc>
          <bc>Ribosomal_S5_C</bc>
          <bc>Ribosomal_S6</bc>
          <bc>Ribosomal_S6e</bc>
          <bc>Ribosomal_S7</bc>
          <bc>Ribosomal_S7e</bc>
          <bc>Ribosomal_S8</bc>
          <bc>Ribosomal_S8e</bc>
          <bc>Ribosomal_S9</bc>
          <bc>Ribul_P_3_epim</bc>
          <bc>Ric8</bc>
          <bc>Ricin_B_lectin</bc>
          <bc>Rieske</bc>
          <bc>Rif1_N</bc>
          <bc>RimK</bc>
          <bc>Ring_hydroxyl_A</bc>
          <bc>Rio2_N</bc>
          <bc>RmlD_sub_bind</bc>
          <bc>RmuC</bc>
          <bc>RnaseH</bc>
          <bc>Robl_LC7</bc>
          <bc>Rod_C</bc>
          <bc>Rogdi_lz</bc>
          <bc>Romo1</bc>
          <bc>Rotamase</bc>
          <bc>Rpn3_C</bc>
          <bc>Rpp20</bc>
          <bc>Rpr2</bc>
          <bc>Rrf2</bc>
          <bc>RrnaAD</bc>
          <bc>Rrp15p</bc>
          <bc>Rsm1</bc>
          <bc>Rsm22</bc>
          <bc>Rtf2</bc>
          <bc>Rtt106</bc>
          <bc>Rubis-subs-bind</bc>
          <bc>Rubrerythrin</bc>
          <bc>RuvB_N</bc>
          <bc>RuvC</bc>
          <bc>Rxt3</bc>
          <bc>RyR</bc>
          <bc>S-AdoMet_synt_C</bc>
          <bc>S-AdoMet_synt_M</bc>
          <bc>S-AdoMet_synt_N</bc>
          <bc>S-antigen</bc>
          <bc>S-methyl_trans</bc>
          <bc>S1</bc>
          <bc>S1-P1_nuclease</bc>
          <bc>S10_plectin</bc>
          <bc>S4</bc>
          <bc>S6PP</bc>
          <bc>SAB</bc>
          <bc>SAC3_GANP</bc>
          <bc>SAE2</bc>
          <bc>SAF</bc>
          <bc>SAICAR_synt</bc>
          <bc>SAM_1</bc>
          <bc>SAM_2</bc>
          <bc>SAM_PNT</bc>
          <bc>SAM_decarbox</bc>
          <bc>SAND</bc>
          <bc>SANTA</bc>
          <bc>SAP</bc>
          <bc>SAP18</bc>
          <bc>SAPS</bc>
          <bc>SART-1</bc>
          <bc>SATase_N</bc>
          <bc>SAYSvFN</bc>
          <bc>SBDS</bc>
          <bc>SBDS_C</bc>
          <bc>SBF</bc>
          <bc>SBF2</bc>
          <bc>SBP56</bc>
          <bc>SBP_bac_1</bc>
          <bc>SBP_bac_3</bc>
          <bc>SBP_bac_5</bc>
          <bc>SBP_bac_7</bc>
          <bc>SCA7</bc>
          <bc>SCAMP</bc>
          <bc>SCO1-SenC</bc>
          <bc>SCP2</bc>
          <bc>SDA1</bc>
          <bc>SDF</bc>
          <bc>SDH_alpha</bc>
          <bc>SDH_beta</bc>
          <bc>SE</bc>
          <bc>SEC-C</bc>
          <bc>SEP</bc>
          <bc>SET</bc>
          <bc>SF3a60_bindingd</bc>
          <bc>SF3b1</bc>
          <bc>SF3b10</bc>
          <bc>SGL</bc>
          <bc>SGS</bc>
          <bc>SGT1</bc>
          <bc>SH2</bc>
          <bc>SH3BGR</bc>
          <bc>SH3BP5</bc>
          <bc>SH3_1</bc>
          <bc>SH3_2</bc>
          <bc>SH3_3</bc>
          <bc>SHMT</bc>
          <bc>SHNi-TPR</bc>
          <bc>SHQ1</bc>
          <bc>SIMPL</bc>
          <bc>SIN1</bc>
          <bc>SIP1</bc>
          <bc>SIR2</bc>
          <bc>SIS</bc>
          <bc>SKI</bc>
          <bc>SKIP_SNW</bc>
          <bc>SKN1</bc>
          <bc>SK_channel</bc>
          <bc>SLA_LP_auto_ag</bc>
          <bc>SLBB</bc>
          <bc>SLD3</bc>
          <bc>SLIDE</bc>
          <bc>SLR1-BP</bc>
          <bc>SLT</bc>
          <bc>SMC_N</bc>
          <bc>SMC_Nse1</bc>
          <bc>SMC_hinge</bc>
          <bc>SMI1_KNR4</bc>
          <bc>SMK-1</bc>
          <bc>SMN</bc>
          <bc>SMP</bc>
          <bc>SNAP-25</bc>
          <bc>SNAPc_SNAP43</bc>
          <bc>SNARE</bc>
          <bc>SNARE_assoc</bc>
          <bc>SNDH</bc>
          <bc>SNF</bc>
          <bc>SNF2_N</bc>
          <bc>SNF5</bc>
          <bc>SNO</bc>
          <bc>SNase</bc>
          <bc>SOR_SNZ</bc>
          <bc>SOUL</bc>
          <bc>SPARC_Ca_bdg</bc>
          <bc>SPB_interacting</bc>
          <bc>SPC12</bc>
          <bc>SPC22</bc>
          <bc>SPC25</bc>
          <bc>SPO22</bc>
          <bc>SPOC</bc>
          <bc>SPRY</bc>
          <bc>SPT16</bc>
          <bc>SPT2</bc>
          <bc>SPX</bc>
          <bc>SQS_PSY</bc>
          <bc>SR-25</bc>
          <bc>SRA1</bc>
          <bc>SRCR</bc>
          <bc>SRF-TF</bc>
          <bc>SRI</bc>
          <bc>SRP-alpha_N</bc>
          <bc>SRP14</bc>
          <bc>SRP19</bc>
          <bc>SRP40_C</bc>
          <bc>SRP54</bc>
          <bc>SRP54_N</bc>
          <bc>SRP72</bc>
          <bc>SRP9-21</bc>
          <bc>SRPRB</bc>
          <bc>SRP_SPB</bc>
          <bc>SRR1</bc>
          <bc>SSB</bc>
          <bc>SSF</bc>
          <bc>SSXT</bc>
          <bc>SSrecog</bc>
          <bc>STAG</bc>
          <bc>START</bc>
          <bc>STAS</bc>
          <bc>STT3</bc>
          <bc>SUA5</bc>
          <bc>SUFU</bc>
          <bc>SUI1</bc>
          <bc>SURF1</bc>
          <bc>SURF2</bc>
          <bc>SURF4</bc>
          <bc>SURF6</bc>
          <bc>SUV3_C</bc>
          <bc>SWIB</bc>
          <bc>SWIM</bc>
          <bc>SWIRM</bc>
          <bc>SYF2</bc>
          <bc>SYS1</bc>
          <bc>Saccharop_dh</bc>
          <bc>Saccharop_dh_N</bc>
          <bc>Sad1_UNC</bc>
          <bc>SapB_1</bc>
          <bc>SapB_2</bc>
          <bc>Sas10_Utp3</bc>
          <bc>Sas10_Utp3_C</bc>
          <bc>Scramblase</bc>
          <bc>Scs3p</bc>
          <bc>Sdh5</bc>
          <bc>Sdh_cyt</bc>
          <bc>Sds3</bc>
          <bc>Sec1</bc>
          <bc>Sec10</bc>
          <bc>Sec15</bc>
          <bc>Sec20</bc>
          <bc>Sec23_BS</bc>
          <bc>Sec23_helical</bc>
          <bc>Sec23_trunk</bc>
          <bc>Sec3</bc>
          <bc>Sec34</bc>
          <bc>Sec39</bc>
          <bc>Sec6</bc>
          <bc>Sec61_beta</bc>
          <bc>Sec62</bc>
          <bc>Sec63</bc>
          <bc>Sec66</bc>
          <bc>Sec7</bc>
          <bc>Sec8_exocyst</bc>
          <bc>SecA_DEAD</bc>
          <bc>SecA_SW</bc>
          <bc>SecD_SecF</bc>
          <bc>SecE</bc>
          <bc>SecY</bc>
          <bc>Sec_GG</bc>
          <bc>Secretin</bc>
          <bc>Secretin_N</bc>
          <bc>Sedlin_N</bc>
          <bc>Seipin</bc>
          <bc>Sel1</bc>
          <bc>SelR</bc>
          <bc>Selenoprotein_S</bc>
          <bc>Self-incomp_S1</bc>
          <bc>Semialdhyde_dh</bc>
          <bc>Semialdhyde_dhC</bc>
          <bc>Senescence</bc>
          <bc>Sep15_SelM</bc>
          <bc>Septin</bc>
          <bc>Serinc</bc>
          <bc>Serpin</bc>
          <bc>Seryl_tRNA_N</bc>
          <bc>Sfi1</bc>
          <bc>Sgf11</bc>
          <bc>ShK</bc>
          <bc>She9_MDM33</bc>
          <bc>Shikimate_DH</bc>
          <bc>Shikimate_dh_N</bc>
          <bc>Shugoshin_C</bc>
          <bc>Siah-Interact_N</bc>
          <bc>Sigma54_activat</bc>
          <bc>Sigma70_ner</bc>
          <bc>Sigma70_r1_1</bc>
          <bc>Sigma70_r1_2</bc>
          <bc>Sigma70_r2</bc>
          <bc>Sigma70_r3</bc>
          <bc>Sigma70_r4</bc>
          <bc>Sigma70_r4_2</bc>
          <bc>Silic_transp</bc>
          <bc>Sin_N</bc>
          <bc>Sina</bc>
          <bc>Siva</bc>
          <bc>Skp1</bc>
          <bc>Skp1_POZ</bc>
          <bc>Sld5</bc>
          <bc>Slu7</bc>
          <bc>Smg4_UPF3</bc>
          <bc>SmpB</bc>
          <bc>Smr</bc>
          <bc>Snf7</bc>
          <bc>SnoaL</bc>
          <bc>Sod_Cu</bc>
          <bc>Sod_Fe_C</bc>
          <bc>Sod_Fe_N</bc>
          <bc>Sof1</bc>
          <bc>Somatomedin_B</bc>
          <bc>SoxE</bc>
          <bc>Spb1_C</bc>
          <bc>Spc24</bc>
          <bc>Spc42p</bc>
          <bc>Spc7</bc>
          <bc>Spc97_Spc98</bc>
          <bc>Spectrin</bc>
          <bc>Spermine_synth</bc>
          <bc>Spherulin4</bc>
          <bc>Spindle_Spc25</bc>
          <bc>SpoA</bc>
          <bc>SpoIIE</bc>
          <bc>SpoIIID</bc>
          <bc>SpoU_methylase</bc>
          <bc>SpoU_sub_bind</bc>
          <bc>Spond_N</bc>
          <bc>Spore_YhcN_YlaJ</bc>
          <bc>Sporozoite_P67</bc>
          <bc>SprT-like</bc>
          <bc>Spt20</bc>
          <bc>Spt4</bc>
          <bc>Spt5-NGN</bc>
          <bc>Spt5_N</bc>
          <bc>Spy1</bc>
          <bc>Ssl1</bc>
          <bc>Ssu72</bc>
          <bc>Stanniocalcin</bc>
          <bc>Sterile</bc>
          <bc>Steroid_dh</bc>
          <bc>Sterol-sensing</bc>
          <bc>Sterol_MT_C</bc>
          <bc>Stig1</bc>
          <bc>Stk19</bc>
          <bc>Stm1_N</bc>
          <bc>Str_synth</bc>
          <bc>Strep_67kDa_ant</bc>
          <bc>Striatin</bc>
          <bc>Strumpellin</bc>
          <bc>Sua5_yciO_yrdC</bc>
          <bc>Suc_Fer-like</bc>
          <bc>Succ_DH_flav_C</bc>
          <bc>Suf</bc>
          <bc>SufE</bc>
          <bc>Sugar-bind</bc>
          <bc>Sugar_tr</bc>
          <bc>Sulfatase</bc>
          <bc>Sulfate_transp</bc>
          <bc>Sulfotransfer_1</bc>
          <bc>Sulfotransfer_2</bc>
          <bc>SurA_N</bc>
          <bc>SurE</bc>
          <bc>Surf_Ag_VNR</bc>
          <bc>Surp</bc>
          <bc>SusD</bc>
          <bc>Sushi</bc>
          <bc>Swi3</bc>
          <bc>Swi5</bc>
          <bc>Sybindin</bc>
          <bc>Syja_N</bc>
          <bc>Symplekin_C</bc>
          <bc>SynMuv_product</bc>
          <bc>Synapsin</bc>
          <bc>Synapsin_C</bc>
          <bc>Synaptobrevin</bc>
          <bc>Syntaxin</bc>
          <bc>Syntaxin-18_N</bc>
          <bc>Syntaxin-6_N</bc>
          <bc>T4_deiodinase</bc>
          <bc>T5orf172</bc>
          <bc>TACC</bc>
          <bc>TAF</bc>
          <bc>TAF4</bc>
          <bc>TAF8_C</bc>
          <bc>TAFII28</bc>
          <bc>TAFII55_N</bc>
          <bc>TAP42</bc>
          <bc>TAP_C</bc>
          <bc>TB2_DP1_HVA22</bc>
          <bc>TBC</bc>
          <bc>TBCA</bc>
          <bc>TBCC</bc>
          <bc>TBP</bc>
          <bc>TBP-binding</bc>
          <bc>TBPIP</bc>
          <bc>TCP</bc>
          <bc>TCTP</bc>
          <bc>TEA</bc>
          <bc>TENA_THI-4</bc>
          <bc>TFCD_C</bc>
          <bc>TFIIA</bc>
          <bc>TFIIA_gamma_C</bc>
          <bc>TFIIA_gamma_N</bc>
          <bc>TFIIB</bc>
          <bc>TFIID-18kDa</bc>
          <bc>TFIID-31kDa</bc>
          <bc>TFIID_20kDa</bc>
          <bc>TFIID_30kDa</bc>
          <bc>TFIID_90kDa</bc>
          <bc>TFIIE-A_C-term</bc>
          <bc>TFIIE_alpha</bc>
          <bc>TFIIE_beta</bc>
          <bc>TFIIF_alpha</bc>
          <bc>TFIIF_beta</bc>
          <bc>TFIIH_BTF_p62_N</bc>
          <bc>TFIIIC_subunit</bc>
          <bc>TFIIS_C</bc>
          <bc>TFIIS_M</bc>
          <bc>TFR_dimer</bc>
          <bc>TF_Zn_Ribbon</bc>
          <bc>TGS</bc>
          <bc>TGT</bc>
          <bc>TH1</bc>
          <bc>THF_DHG_CYH</bc>
          <bc>THF_DHG_CYH_C</bc>
          <bc>THOC7</bc>
          <bc>THUMP</bc>
          <bc>TIG</bc>
          <bc>TIL</bc>
          <bc>TIM</bc>
          <bc>TIM-br_sig_trns</bc>
          <bc>TIM21</bc>
          <bc>TIMELESS</bc>
          <bc>TIMELESS_C</bc>
          <bc>TIP120</bc>
          <bc>TIP41</bc>
          <bc>TIP49</bc>
          <bc>TIP_N</bc>
          <bc>TIR</bc>
          <bc>TK</bc>
          <bc>TLC</bc>
          <bc>TLD</bc>
          <bc>TM2</bc>
          <bc>TMA7</bc>
          <bc>TMC</bc>
          <bc>TMF_DNA_bd</bc>
          <bc>TMF_TATA_bd</bc>
          <bc>TMP-TENI</bc>
          <bc>TMPIT</bc>
          <bc>TNFR_c6</bc>
          <bc>TOBE_2</bc>
          <bc>TP6A_N</bc>
          <bc>TPK_B1_binding</bc>
          <bc>TPK_catalytic</bc>
          <bc>TPMT</bc>
          <bc>TPPII</bc>
          <bc>TPP_enzyme_C</bc>
          <bc>TPP_enzyme_M</bc>
          <bc>TPP_enzyme_N</bc>
          <bc>TPR_1</bc>
          <bc>TPR_2</bc>
          <bc>TPR_MLP1_2</bc>
          <bc>TPT</bc>
          <bc>TPX2</bc>
          <bc>TPX2_importin</bc>
          <bc>TP_methylase</bc>
          <bc>TRAM</bc>
          <bc>TRAM_LAG1_CLN8</bc>
          <bc>TRAP-gamma</bc>
          <bc>TRAPP</bc>
          <bc>TRAP_alpha</bc>
          <bc>TRAP_beta</bc>
          <bc>TRAUB</bc>
          <bc>TRCF</bc>
          <bc>TRIC</bc>
          <bc>TRM</bc>
          <bc>TRM13</bc>
          <bc>TROVE</bc>
          <bc>TRP</bc>
          <bc>TSC22</bc>
          <bc>TSP_1</bc>
          <bc>TTKRSYEDQ</bc>
          <bc>TTL</bc>
          <bc>TUDOR</bc>
          <bc>TUG</bc>
          <bc>TYW3</bc>
          <bc>Tannase</bc>
          <bc>TatC</bc>
          <bc>TatD_DNase</bc>
          <bc>Tau95</bc>
          <bc>TauD</bc>
          <bc>TauE</bc>
          <bc>Tautomerase</bc>
          <bc>Taxilin</bc>
          <bc>Tbf5</bc>
          <bc>Tcp10_C</bc>
          <bc>Tcp11</bc>
          <bc>Tctex-1</bc>
          <bc>TehB</bc>
          <bc>Tektin</bc>
          <bc>Telo_bind</bc>
          <bc>Telomerase_RBD</bc>
          <bc>Telomere_reg-2</bc>
          <bc>TerC</bc>
          <bc>TerD</bc>
          <bc>Terminase_4</bc>
          <bc>Terminase_6</bc>
          <bc>Terminase_GpA</bc>
          <bc>Terpene_synth_C</bc>
          <bc>TetR_C_2</bc>
          <bc>TetR_N</bc>
          <bc>Tetraspannin</bc>
          <bc>Tex_N</bc>
          <bc>Tfb2</bc>
          <bc>Tfb4</bc>
          <bc>Thaumatin</bc>
          <bc>Thg1</bc>
          <bc>Thi4</bc>
          <bc>ThiC</bc>
          <bc>ThiF</bc>
          <bc>ThiG</bc>
          <bc>ThiS</bc>
          <bc>Thioesterase</bc>
          <bc>Thiol-ester_cl</bc>
          <bc>Thiolase_C</bc>
          <bc>Thiolase_N</bc>
          <bc>Thioredoxin</bc>
          <bc>Tho2</bc>
          <bc>Thoc2</bc>
          <bc>Thr_dehydrat_C</bc>
          <bc>Thymidylat_synt</bc>
          <bc>Thymidylate_kin</bc>
          <bc>Thymopoietin</bc>
          <bc>Thymosin</bc>
          <bc>Tic20</bc>
          <bc>Tim17</bc>
          <bc>Tim44</bc>
          <bc>Tmemb_14</bc>
          <bc>Tmemb_161AB</bc>
          <bc>Tmemb_170</bc>
          <bc>Tmemb_185A</bc>
          <bc>Tmemb_40</bc>
          <bc>Tmp39</bc>
          <bc>TniB</bc>
          <bc>TolB_N</bc>
          <bc>Tom22</bc>
          <bc>Tom37</bc>
          <bc>Tom37_C</bc>
          <bc>Tom7</bc>
          <bc>TonB</bc>
          <bc>TonB_dep_Rec</bc>
          <bc>Topo-VIb_trans</bc>
          <bc>Topoisom_I</bc>
          <bc>Topoisom_I_N</bc>
          <bc>Topoisom_bac</bc>
          <bc>Toprim</bc>
          <bc>Torsin</bc>
          <bc>Toxin_1</bc>
          <bc>TraB</bc>
          <bc>TraG_N</bc>
          <bc>TraU</bc>
          <bc>Trans_reg_C</bc>
          <bc>Transaldolase</bc>
          <bc>Transferase</bc>
          <bc>Transferrin</bc>
          <bc>Transformer</bc>
          <bc>Transglut_core</bc>
          <bc>Transgly</bc>
          <bc>Transket_pyr</bc>
          <bc>Transketolase_C</bc>
          <bc>Transketolase_N</bc>
          <bc>Translin</bc>
          <bc>Transmemb_17</bc>
          <bc>Transp_Tc5_C</bc>
          <bc>Transp_cyt_pur</bc>
          <bc>Transpeptidase</bc>
          <bc>Transthyretin</bc>
          <bc>TrbI</bc>
          <bc>Trefoil</bc>
          <bc>Trehalase</bc>
          <bc>Trehalose_PPase</bc>
          <bc>Trigger_C</bc>
          <bc>Trigger_N</bc>
          <bc>TrkA_C</bc>
          <bc>TrkA_N</bc>
          <bc>TrkH</bc>
          <bc>Trm112p</bc>
          <bc>TrmB</bc>
          <bc>TrmE_N</bc>
          <bc>Tropomyosin</bc>
          <bc>Trp_Tyr_perm</bc>
          <bc>Trp_dioxygenase</bc>
          <bc>Trp_halogenase</bc>
          <bc>Trp_syntA</bc>
          <bc>Trs120</bc>
          <bc>TruB_N</bc>
          <bc>TruD</bc>
          <bc>Trypsin</bc>
          <bc>TspO_MBR</bc>
          <bc>Tub</bc>
          <bc>Tuberin</bc>
          <bc>Tubulin</bc>
          <bc>Tubulin_C</bc>
          <bc>Tudor-knot</bc>
          <bc>Tup_N</bc>
          <bc>Turandot</bc>
          <bc>Tweety</bc>
          <bc>TylF</bc>
          <bc>Tyr-DNA_phospho</bc>
          <bc>Tyr_Deacylase</bc>
          <bc>Tyrosinase</bc>
          <bc>U-box</bc>
          <bc>U1snRNP70_N</bc>
          <bc>U3_assoc_6</bc>
          <bc>U3snoRNP10</bc>
          <bc>U5_2-snRNA_bdg</bc>
          <bc>U6-snRNA_bdg</bc>
          <bc>UAA</bc>
          <bc>UBA</bc>
          <bc>UBACT</bc>
          <bc>UBA_e1_C</bc>
          <bc>UBA_e1_thiolCys</bc>
          <bc>UBX</bc>
          <bc>UCH</bc>
          <bc>UCR_14kD</bc>
          <bc>UCR_TM</bc>
          <bc>UCR_UQCRX_QCR9</bc>
          <bc>UCR_hinge</bc>
          <bc>UDG</bc>
          <bc>UDP-g_GGTase</bc>
          <bc>UDPGP</bc>
          <bc>UDPGT</bc>
          <bc>UDPG_MGDP_dh</bc>
          <bc>UDPG_MGDP_dh_C</bc>
          <bc>UDPG_MGDP_dh_N</bc>
          <bc>UEV</bc>
          <bc>UFC1</bc>
          <bc>UFD1</bc>
          <bc>UIM</bc>
          <bc>UK</bc>
          <bc>UME</bc>
          <bc>UMP1</bc>
          <bc>UMPH-1</bc>
          <bc>UNC-50</bc>
          <bc>UNC-93</bc>
          <bc>UN_NPL4</bc>
          <bc>UPF0004</bc>
          <bc>UPF0005</bc>
          <bc>UPF0014</bc>
          <bc>UPF0016</bc>
          <bc>UPF0020</bc>
          <bc>UPF0027</bc>
          <bc>UPF0029</bc>
          <bc>UPF0041</bc>
          <bc>UPF0047</bc>
          <bc>UPF0051</bc>
          <bc>UPF0052</bc>
          <bc>UPF0054</bc>
          <bc>UPF0057</bc>
          <bc>UPF0061</bc>
          <bc>UPF0066</bc>
          <bc>UPF0075</bc>
          <bc>UPF0079</bc>
          <bc>UPF0086</bc>
          <bc>UPF0089</bc>
          <bc>UPF0113</bc>
          <bc>UPF0114</bc>
          <bc>UPF0118</bc>
          <bc>UPF0121</bc>
          <bc>UPF0126</bc>
          <bc>UPF0139</bc>
          <bc>UPF0149</bc>
          <bc>UPF0157</bc>
          <bc>UPF0160</bc>
          <bc>UPF0172</bc>
          <bc>UPF0183</bc>
          <bc>UPF0193</bc>
          <bc>UPF0197</bc>
          <bc>UPF0203</bc>
          <bc>UPF0220</bc>
          <bc>UPF0227</bc>
          <bc>UPF0240</bc>
          <bc>UPF0261</bc>
          <bc>UPF0546</bc>
          <bc>UPF0552</bc>
          <bc>UPF0556</bc>
          <bc>UPF0561</bc>
          <bc>UPF0564</bc>
          <bc>UPF0565</bc>
          <bc>UPF1_Zn_bind</bc>
          <bc>UQ_con</bc>
          <bc>URO-D</bc>
          <bc>USP7</bc>
          <bc>UT</bc>
          <bc>UTP15_C</bc>
          <bc>UTRA</bc>
          <bc>UVR</bc>
          <bc>UbiA</bc>
          <bc>UbiD</bc>
          <bc>Ubie_methyltran</bc>
          <bc>Ubiq-Cytc-red_N</bc>
          <bc>Ubiq_cyt_C_chap</bc>
          <bc>UcrQ</bc>
          <bc>Ufd2P_core</bc>
          <bc>Ufm1</bc>
          <bc>UnbV_ASPIC</bc>
          <bc>Upf2</bc>
          <bc>Urb2</bc>
          <bc>UreD</bc>
          <bc>UreF</bc>
          <bc>Urease_alpha</bc>
          <bc>Urease_beta</bc>
          <bc>Urease_gamma</bc>
          <bc>Ureidogly_hydro</bc>
          <bc>Uricase</bc>
          <bc>Urm1</bc>
          <bc>Urocanase</bc>
          <bc>Use1</bc>
          <bc>Uso1_p115_C</bc>
          <bc>Uso1_p115_head</bc>
          <bc>Usp</bc>
          <bc>Utp11</bc>
          <bc>Utp12</bc>
          <bc>Utp13</bc>
          <bc>Utp14</bc>
          <bc>Utp21</bc>
          <bc>UvdE</bc>
          <bc>UvrB</bc>
          <bc>UvrC_HhH_N</bc>
          <bc>UvrD-helicase</bc>
          <bc>UxuA</bc>
          <bc>V-ATPase_C</bc>
          <bc>V-ATPase_G</bc>
          <bc>V-ATPase_H_C</bc>
          <bc>V-ATPase_H_N</bc>
          <bc>V-SNARE</bc>
          <bc>V-SNARE_C</bc>
          <bc>VASP_tetra</bc>
          <bc>VBS</bc>
          <bc>VEFS-Box</bc>
          <bc>VHL</bc>
          <bc>VHP</bc>
          <bc>VHS</bc>
          <bc>VID27</bc>
          <bc>VIT</bc>
          <bc>VIT1</bc>
          <bc>VKG_Carbox</bc>
          <bc>VKOR</bc>
          <bc>VMA21</bc>
          <bc>VOMI</bc>
          <bc>VPS11_C</bc>
          <bc>VPS28</bc>
          <bc>VPS9</bc>
          <bc>VRR_NUC</bc>
          <bc>VSP</bc>
          <bc>VTC</bc>
          <bc>VWA</bc>
          <bc>VWA_CoxE</bc>
          <bc>VWD</bc>
          <bc>V_ATPase_I</bc>
          <bc>Vac_ImportDeg</bc>
          <bc>Val_tRNA-synt_C</bc>
          <bc>Varsurf_PPLC</bc>
          <bc>Vault</bc>
          <bc>Vinculin</bc>
          <bc>Vma12</bc>
          <bc>Voltage_CLC</bc>
          <bc>Vps16_C</bc>
          <bc>Vps16_N</bc>
          <bc>Vps23_core</bc>
          <bc>Vps26</bc>
          <bc>Vps35</bc>
          <bc>Vps36_ESCRT-II</bc>
          <bc>Vps39_1</bc>
          <bc>Vps39_2</bc>
          <bc>Vps4_C</bc>
          <bc>Vps5</bc>
          <bc>Vps51</bc>
          <bc>Vps52</bc>
          <bc>Vps53_N</bc>
          <bc>Vps54</bc>
          <bc>Vps55</bc>
          <bc>W2</bc>
          <bc>WAC_Acf1_DNA_bd</bc>
          <bc>WAP</bc>
          <bc>WAPL</bc>
          <bc>WBP-1</bc>
          <bc>WBS_methylT</bc>
          <bc>WCCH</bc>
          <bc>WD-3</bc>
          <bc>WD40</bc>
          <bc>WDYHV</bc>
          <bc>WGG</bc>
          <bc>WGR</bc>
          <bc>WH1</bc>
          <bc>WH2</bc>
          <bc>WHEP-TRS</bc>
          <bc>WLM</bc>
          <bc>WRKY</bc>
          <bc>WSC</bc>
          <bc>WW</bc>
          <bc>WWE</bc>
          <bc>WWbp</bc>
          <bc>Wbp11</bc>
          <bc>Wound_ind</bc>
          <bc>Wyosine_form</bc>
          <bc>X8</bc>
          <bc>XAP5</bc>
          <bc>XFP</bc>
          <bc>XFP_C</bc>
          <bc>XFP_N</bc>
          <bc>XG_FTase</bc>
          <bc>XK-related</bc>
          <bc>XLF</bc>
          <bc>XPA_C</bc>
          <bc>XPC-binding</bc>
          <bc>XPG_I</bc>
          <bc>XPG_N</bc>
          <bc>XRCC1_N</bc>
          <bc>XRCC4</bc>
          <bc>XRN_N</bc>
          <bc>XYPPX</bc>
          <bc>Xan_ur_permease</bc>
          <bc>XendoU</bc>
          <bc>XkdW</bc>
          <bc>Xpo1</bc>
          <bc>YABBY</bc>
          <bc>YCII</bc>
          <bc>YDG_SRA</bc>
          <bc>YEATS</bc>
          <bc>YHS</bc>
          <bc>YIF1</bc>
          <bc>YL1</bc>
          <bc>YL1_C</bc>
          <bc>YTH</bc>
          <bc>Y_phosphatase</bc>
          <bc>Y_phosphatase2</bc>
          <bc>Yae1_N</bc>
          <bc>YaeQ</bc>
          <bc>YbaK</bc>
          <bc>YccV-like</bc>
          <bc>YceG</bc>
          <bc>YceI</bc>
          <bc>Ycf66_N</bc>
          <bc>YchF-GTPase_C</bc>
          <bc>YdjC</bc>
          <bc>YecM</bc>
          <bc>YgbB</bc>
          <bc>YhhN</bc>
          <bc>Yip1</bc>
          <bc>Yippee</bc>
          <bc>YjeF_N</bc>
          <bc>YjgP_YjgQ</bc>
          <bc>YkuD</bc>
          <bc>Yos1</bc>
          <bc>YqaJ</bc>
          <bc>YqeY</bc>
          <bc>ZZ</bc>
          <bc>Zeta_toxin</bc>
          <bc>Zip</bc>
          <bc>Zn_clus</bc>
          <bc>Zot</bc>
          <bc>Zw10</bc>
          <bc>aPHC</bc>
          <bc>adh_short</bc>
          <bc>bZIP_1</bc>
          <bc>bZIP_2</bc>
          <bc>cNMP_binding</bc>
          <bc>cobW</bc>
          <bc>cwf18</bc>
          <bc>cwf21</bc>
          <bc>dCMP_cyt_deam_1</bc>
          <bc>dCMP_cyt_deam_2</bc>
          <bc>dDENN</bc>
          <bc>dNK</bc>
          <bc>dTDP_sugar_isom</bc>
          <bc>dUTPase</bc>
          <bc>dsDNA_bind</bc>
          <bc>dsRNA_bind</bc>
          <bc>dsrm</bc>
          <bc>eIF-1a</bc>
          <bc>eIF-3_zeta</bc>
          <bc>eIF-3c_N</bc>
          <bc>eIF-4B</bc>
          <bc>eIF-5_eIF-2B</bc>
          <bc>eIF-5a</bc>
          <bc>eIF-6</bc>
          <bc>eIF2A</bc>
          <bc>eIF2_C</bc>
          <bc>eIF3_N</bc>
          <bc>eIF3_subunit</bc>
          <bc>eIF3g</bc>
          <bc>eIF_4EBP</bc>
          <bc>eRF1_1</bc>
          <bc>eRF1_2</bc>
          <bc>eRF1_3</bc>
          <bc>efThoc1</bc>
          <bc>efhand</bc>
          <bc>efhand_Ca_insen</bc>
          <bc>efhand_like</bc>
          <bc>fn2</bc>
          <bc>fn3</bc>
          <bc>hATC</bc>
          <bc>hSac2</bc>
          <bc>iPGM_N</bc>
          <bc>ketoacyl-synt</bc>
          <bc>mRNA_cap_C</bc>
          <bc>mRNA_cap_enzyme</bc>
          <bc>mRNA_triPase</bc>
          <bc>mTERF</bc>
          <bc>malic</bc>
          <bc>oligo_HPY</bc>
          <bc>ox_reductase_C</bc>
          <bc>p25-alpha</bc>
          <bc>p450</bc>
          <bc>peroxidase</bc>
          <bc>polyprenyl_synt</bc>
          <bc>potato_inhibit</bc>
          <bc>rRNA_processing</bc>
          <bc>tRNA-synt_1</bc>
          <bc>tRNA-synt_1b</bc>
          <bc>tRNA-synt_1c</bc>
          <bc>tRNA-synt_1c_C</bc>
          <bc>tRNA-synt_1d</bc>
          <bc>tRNA-synt_1e</bc>
          <bc>tRNA-synt_1g</bc>
          <bc>tRNA-synt_2</bc>
          <bc>tRNA-synt_2b</bc>
          <bc>tRNA-synt_2c</bc>
          <bc>tRNA-synt_2d</bc>
          <bc>tRNA-synt_2e</bc>
          <bc>tRNA_Me_trans</bc>
          <bc>tRNA_SAD</bc>
          <bc>tRNA_U5-meth_tr</bc>
          <bc>tRNA_anti</bc>
          <bc>tRNA_bind</bc>
          <bc>tRNA_int_endo</bc>
          <bc>tRNA_int_endo_N</bc>
          <bc>tRNA_lig_CPD</bc>
          <bc>tRNA_lig_kinase</bc>
          <bc>tRNA_m1G_MT</bc>
          <bc>tRNA_synt_1c_R1</bc>
          <bc>tRNA_synt_1c_R2</bc>
          <bc>uDENN</bc>
          <bc>ubiquitin</bc>
          <bc>vATP-synt_AC39</bc>
          <bc>vATP-synt_E</bc>
          <bc>z-alpha</bc>
          <bc>zf-4CXXC_R1</bc>
          <bc>zf-A20</bc>
          <bc>zf-AN1</bc>
          <bc>zf-BED</bc>
          <bc>zf-B_box</bc>
          <bc>zf-C2H2</bc>
          <bc>zf-C2H2_jaz</bc>
          <bc>zf-C2HC5</bc>
          <bc>zf-C3H1</bc>
          <bc>zf-C3HC</bc>
          <bc>zf-C3HC4</bc>
          <bc>zf-C4H2</bc>
          <bc>zf-C4_Topoisom</bc>
          <bc>zf-C5HC2</bc>
          <bc>zf-CCCH</bc>
          <bc>zf-CCHC</bc>
          <bc>zf-CCHH</bc>
          <bc>zf-CDGSH</bc>
          <bc>zf-CHCC</bc>
          <bc>zf-CHY</bc>
          <bc>zf-CSL</bc>
          <bc>zf-CW</bc>
          <bc>zf-CXXC</bc>
          <bc>zf-DBF</bc>
          <bc>zf-DHHC</bc>
          <bc>zf-DNA_Pol</bc>
          <bc>zf-DNL</bc>
          <bc>zf-FPG_IleRS</bc>
          <bc>zf-GRF</bc>
          <bc>zf-H2C2</bc>
          <bc>zf-HIT</bc>
          <bc>zf-LITAF-like</bc>
          <bc>zf-LYAR</bc>
          <bc>zf-MIZ</bc>
          <bc>zf-MYND</bc>
          <bc>zf-NADH-PPase</bc>
          <bc>zf-NF-X1</bc>
          <bc>zf-NPL4</bc>
          <bc>zf-Nse</bc>
          <bc>zf-PARP</bc>
          <bc>zf-RING-like</bc>
          <bc>zf-RNPHF</bc>
          <bc>zf-RanBP</bc>
          <bc>zf-SNAP50_C</bc>
          <bc>zf-Sec23_Sec24</bc>
          <bc>zf-TAZ</bc>
          <bc>zf-TRAF</bc>
          <bc>zf-TRM13_CCCH</bc>
          <bc>zf-Tim10_DDP</bc>
          <bc>zf-U1</bc>
          <bc>zf-U11-48K</bc>
          <bc>zf-UBP</bc>
          <bc>zf-UBR</bc>
          <bc>zf-XS</bc>
          <bc>zf-ZPR1</bc>
          <bc>zf-primase</bc>
        </present>
      </binary_characters>
      <clade>
        <taxonomy>
          <scientific_name>Opisthokonta</scientific_name>
        </taxonomy>
        <binary_characters type="parsimony inferred" gained_count="160" lost_count="45" present_count="4625">
          <gained>
            <bc>AGTRAP</bc>
            <bc>ASD2</bc>
            <bc>ATP-synt_S1</bc>
            <bc>Acyl-CoA_dh_2</bc>
            <bc>Ago_hook</bc>
            <bc>Alpha_GJ</bc>
            <bc>ApoO</bc>
            <bc>Arylesterase</bc>
            <bc>BAR_3_WASP_bdg</bc>
            <bc>BC10</bc>
            <bc>Beta-trefoil</bc>
            <bc>C2-set</bc>
            <bc>CENP-K</bc>
            <bc>CENP-M</bc>
            <bc>CFIA_Pcf11</bc>
            <bc>CHL4</bc>
            <bc>COMPASS-Shg1</bc>
            <bc>COX5A</bc>
            <bc>COX7C</bc>
            <bc>CP2</bc>
            <bc>CTF_NFI</bc>
            <bc>Cg6151-P</bc>
            <bc>Cnl2_NKP2</bc>
            <bc>Colicin_D</bc>
            <bc>Csm1</bc>
            <bc>Cu-oxidase_4</bc>
            <bc>Cytadhesin_P30</bc>
            <bc>Cytidylate_kin</bc>
            <bc>DASH_Hsk3</bc>
            <bc>DMAP_binding</bc>
            <bc>DUF1167</bc>
            <bc>DUF1388</bc>
            <bc>DUF1510</bc>
            <bc>DUF1519</bc>
            <bc>DUF1602</bc>
            <bc>DUF1690</bc>
            <bc>DUF1703</bc>
            <bc>DUF1793</bc>
            <bc>DUF1907</bc>
            <bc>DUF1932</bc>
            <bc>DUF1939</bc>
            <bc>DUF1965</bc>
            <bc>DUF1993</bc>
            <bc>DUF2241</bc>
            <bc>DUF2278</bc>
            <bc>DUF2315</bc>
            <bc>DUF2367</bc>
            <bc>DUF2370</bc>
            <bc>DUF2397</bc>
            <bc>DUF2405</bc>
            <bc>DUF2413</bc>
            <bc>DUF2855</bc>
            <bc>DUF2867</bc>
            <bc>DUF3106</bc>
            <bc>DUF3115</bc>
            <bc>DUF3295</bc>
            <bc>DUF3361</bc>
            <bc>DUF3471</bc>
            <bc>DUF3505</bc>
            <bc>DUF3694</bc>
            <bc>DUF612</bc>
            <bc>Defensin_2</bc>
            <bc>Dioxygenase_N</bc>
            <bc>EIF4E-T</bc>
            <bc>EPTP</bc>
            <bc>ETX_MTX2</bc>
            <bc>E_Pc_C</bc>
            <bc>Eco57I</bc>
            <bc>Endomucin</bc>
            <bc>Enhancin</bc>
            <bc>FTP</bc>
            <bc>Fmp27</bc>
            <bc>Fmp27_WPPW</bc>
            <bc>GAGA</bc>
            <bc>GCM</bc>
            <bc>GETHR</bc>
            <bc>GIT_SHD</bc>
            <bc>GLTT</bc>
            <bc>Glutenin_hmw</bc>
            <bc>Glyco_hydro_26</bc>
            <bc>HMG14_17</bc>
            <bc>HPC2</bc>
            <bc>Hamartin</bc>
            <bc>HbrB</bc>
            <bc>He_PIG</bc>
            <bc>Hemocyanin_C</bc>
            <bc>Hemocyanin_M</bc>
            <bc>Hemopexin</bc>
            <bc>Hexapep</bc>
            <bc>HsbA</bc>
            <bc>JTB</bc>
            <bc>LAG1-DNAbind</bc>
            <bc>L_HGMIC_fpl</bc>
            <bc>Lge1</bc>
            <bc>MAS20</bc>
            <bc>MBA1</bc>
            <bc>MEA1</bc>
            <bc>MRP-S23</bc>
            <bc>MannoseP_isomer</bc>
            <bc>Med13_N</bc>
            <bc>Med15_fungi</bc>
            <bc>Med16</bc>
            <bc>Muskelin_N</bc>
            <bc>N-SET</bc>
            <bc>NCD2</bc>
            <bc>NDUF_B4</bc>
            <bc>NDUF_B8</bc>
            <bc>Nup153</bc>
            <bc>PA28_alpha</bc>
            <bc>PACT_coil_coil</bc>
            <bc>PAD</bc>
            <bc>PRANC</bc>
            <bc>Pam17</bc>
            <bc>Paramyx_RNA_pol</bc>
            <bc>Peptidase_A2B</bc>
            <bc>Peptidase_C1_2</bc>
            <bc>Peptidase_M4</bc>
            <bc>Peptidase_M4_C</bc>
            <bc>Peptidase_M57</bc>
            <bc>Phospholip_A2_3</bc>
            <bc>Podoplanin</bc>
            <bc>RCR</bc>
            <bc>RFX_DNA_binding</bc>
            <bc>RNA_pol_I_TF</bc>
            <bc>RNase_P_pop3</bc>
            <bc>Rad54_N</bc>
            <bc>Rap1_C</bc>
            <bc>Rbsn</bc>
            <bc>Relaxase</bc>
            <bc>Ribonuclease</bc>
            <bc>Ribosomal_L50</bc>
            <bc>SAFF</bc>
            <bc>SSDP</bc>
            <bc>SUN</bc>
            <bc>SWI-SNF_Ssr4</bc>
            <bc>Scm3</bc>
            <bc>Sec2p</bc>
            <bc>Securin</bc>
            <bc>Shugoshin_N</bc>
            <bc>Slx4</bc>
            <bc>Spo12</bc>
            <bc>Spuma_A9PTase</bc>
            <bc>Ste50p-SAM</bc>
            <bc>TAN</bc>
            <bc>TMV_coat</bc>
            <bc>TRAM1</bc>
            <bc>TRF</bc>
            <bc>Terminase_5</bc>
            <bc>ThuA</bc>
            <bc>Tubulin-binding</bc>
            <bc>UBA_2</bc>
            <bc>UNC45-central</bc>
            <bc>UPF0506</bc>
            <bc>UXS1_N</bc>
            <bc>V-set</bc>
            <bc>VanZ</bc>
            <bc>WTX</bc>
            <bc>XPA_N</bc>
            <bc>YqcI_YcgG</bc>
            <bc>bZIP_Maf</bc>
          </gained>
          <lost>
            <bc>ACP_syn_III_C</bc>
            <bc>A_thal_3526</bc>
            <bc>AsnA</bc>
            <bc>Barstar</bc>
            <bc>BioY</bc>
            <bc>Bmp</bc>
            <bc>CHASE</bc>
            <bc>CLAG</bc>
            <bc>CRT-like</bc>
            <bc>CcmE</bc>
            <bc>Chagasin_I42</bc>
            <bc>Collar</bc>
            <bc>DUF1045</bc>
            <bc>DUF1294</bc>
            <bc>DUF1667</bc>
            <bc>DUF1697</bc>
            <bc>DUF179</bc>
            <bc>DUF1990</bc>
            <bc>DUF2207</bc>
            <bc>DUF2399</bc>
            <bc>DUF2778</bc>
            <bc>DUF3430</bc>
            <bc>DUF548</bc>
            <bc>DrsE</bc>
            <bc>FAE1_CUT1_RppA</bc>
            <bc>FtsZ_C</bc>
            <bc>GlcNAc</bc>
            <bc>Glu_cyclase_2</bc>
            <bc>Glyco_hydro_14</bc>
            <bc>GtrA</bc>
            <bc>HSP33</bc>
            <bc>Hep_Hag</bc>
            <bc>K-box</bc>
            <bc>MFMR</bc>
            <bc>MinE</bc>
            <bc>OKR_DC_1</bc>
            <bc>OKR_DC_1_C</bc>
            <bc>PDR_assoc</bc>
            <bc>Peptidase_M15</bc>
            <bc>Peptidase_M66</bc>
            <bc>Peptidase_S13</bc>
            <bc>RWP-RK</bc>
            <bc>Rubrerythrin</bc>
            <bc>SusD</bc>
            <bc>YecM</bc>
          </lost>
          <present>
            <bc>1-cysPrx_C</bc>
            <bc>14-3-3</bc>
            <bc>2-Hacid_dh</bc>
            <bc>2-Hacid_dh_C</bc>
            <bc>2-oxoacid_dh</bc>
            <bc>2CSK_N</bc>
            <bc>2OG-FeII_Oxy</bc>
            <bc>3-HAO</bc>
            <bc>3-PAP</bc>
            <bc>3-dmu-9_3-mt</bc>
            <bc>3Beta_HSD</bc>
            <bc>3HCDH</bc>
            <bc>3HCDH_N</bc>
            <bc>3_5_exonuc</bc>
            <bc>4F5</bc>
            <bc>4HBT</bc>
            <bc>5-FTHF_cyc-lig</bc>
            <bc>5_3_exonuc</bc>
            <bc>5_3_exonuc_N</bc>
            <bc>5_nucleotid</bc>
            <bc>5_nucleotid_C</bc>
            <bc>60KD_IMP</bc>
            <bc>6PF2K</bc>
            <bc>6PGD</bc>
            <bc>7TMR-DISM_7TM</bc>
            <bc>7TM_GPCR_Srsx</bc>
            <bc>7TM_GPCR_Srv</bc>
            <bc>7tm_1</bc>
            <bc>7tm_2</bc>
            <bc>7tm_3</bc>
            <bc>A2M</bc>
            <bc>A2M_N</bc>
            <bc>A2M_N_2</bc>
            <bc>A2M_comp</bc>
            <bc>A2M_recep</bc>
            <bc>AAA</bc>
            <bc>AAA-ATPase_like</bc>
            <bc>AAA_2</bc>
            <bc>AAA_3</bc>
            <bc>AAA_4</bc>
            <bc>AAA_5</bc>
            <bc>AAL_decarboxy</bc>
            <bc>AAR2</bc>
            <bc>AARP2CN</bc>
            <bc>AAT</bc>
            <bc>AATase</bc>
            <bc>AA_kinase</bc>
            <bc>AA_permease</bc>
            <bc>ABA_GPCR</bc>
            <bc>ABC1</bc>
            <bc>ABC2_membrane</bc>
            <bc>ABC_ATPase</bc>
            <bc>ABC_membrane</bc>
            <bc>ABC_membrane_2</bc>
            <bc>ABC_tran</bc>
            <bc>ABC_transp_aux</bc>
            <bc>ABM</bc>
            <bc>ACBP</bc>
            <bc>ACCA</bc>
            <bc>ACC_central</bc>
            <bc>ACOX</bc>
            <bc>ACPS</bc>
            <bc>ACP_syn_III</bc>
            <bc>ACR_tran</bc>
            <bc>ACT</bc>
            <bc>AD</bc>
            <bc>ADC</bc>
            <bc>ADH_N</bc>
            <bc>ADH_zinc_N</bc>
            <bc>ADIP</bc>
            <bc>ADK</bc>
            <bc>ADK_lid</bc>
            <bc>ADP_PFK_GK</bc>
            <bc>ADP_ribosyl_GH</bc>
            <bc>ADSL_C</bc>
            <bc>AFG1_ATPase</bc>
            <bc>AGTRAP</bc>
            <bc>AHS1</bc>
            <bc>AHS2</bc>
            <bc>AHSA1</bc>
            <bc>AICARFT_IMPCHas</bc>
            <bc>AIG1</bc>
            <bc>AIG2</bc>
            <bc>AIP3</bc>
            <bc>AIRC</bc>
            <bc>AIRS</bc>
            <bc>AIRS_C</bc>
            <bc>AKAP7_NLS</bc>
            <bc>ALAD</bc>
            <bc>ALG3</bc>
            <bc>ALMT</bc>
            <bc>ALO</bc>
            <bc>ALS_ss_C</bc>
            <bc>AMMECR1</bc>
            <bc>AMP-binding</bc>
            <bc>AMPKBI</bc>
            <bc>AMP_N</bc>
            <bc>ANATO</bc>
            <bc>ANF_receptor</bc>
            <bc>ANTH</bc>
            <bc>AOX</bc>
            <bc>APC10</bc>
            <bc>APC2</bc>
            <bc>APC8</bc>
            <bc>APC_CDC26</bc>
            <bc>APG12</bc>
            <bc>APG17</bc>
            <bc>APG5</bc>
            <bc>APG6</bc>
            <bc>APG9</bc>
            <bc>APH</bc>
            <bc>API5</bc>
            <bc>APS_kinase</bc>
            <bc>AP_endonuc_2</bc>
            <bc>ARD</bc>
            <bc>ARID</bc>
            <bc>ARL2_Bind_BART</bc>
            <bc>ARPC4</bc>
            <bc>ARS2</bc>
            <bc>ART</bc>
            <bc>ASC</bc>
            <bc>ASCH</bc>
            <bc>ASD2</bc>
            <bc>ASF1_hist_chap</bc>
            <bc>ASL_C</bc>
            <bc>ATE_C</bc>
            <bc>ATE_N</bc>
            <bc>ATG11</bc>
            <bc>ATG13</bc>
            <bc>ATG16</bc>
            <bc>ATG22</bc>
            <bc>ATG27</bc>
            <bc>ATG_C</bc>
            <bc>ATP-cone</bc>
            <bc>ATP-grasp</bc>
            <bc>ATP-grasp_2</bc>
            <bc>ATP-grasp_3</bc>
            <bc>ATP-gua_Ptrans</bc>
            <bc>ATP-gua_PtransN</bc>
            <bc>ATP-sulfurylase</bc>
            <bc>ATP-synt</bc>
            <bc>ATP-synt_10</bc>
            <bc>ATP-synt_A</bc>
            <bc>ATP-synt_B</bc>
            <bc>ATP-synt_C</bc>
            <bc>ATP-synt_D</bc>
            <bc>ATP-synt_DE</bc>
            <bc>ATP-synt_DE_N</bc>
            <bc>ATP-synt_E</bc>
            <bc>ATP-synt_Eps</bc>
            <bc>ATP-synt_F</bc>
            <bc>ATP-synt_G</bc>
            <bc>ATP-synt_S1</bc>
            <bc>ATP-synt_ab</bc>
            <bc>ATP-synt_ab_C</bc>
            <bc>ATP-synt_ab_N</bc>
            <bc>ATP11</bc>
            <bc>ATP12</bc>
            <bc>ATP_Ca_trans_C</bc>
            <bc>ATP_bind_1</bc>
            <bc>ATP_bind_2</bc>
            <bc>ATP_bind_3</bc>
            <bc>ATP_bind_4</bc>
            <bc>ATP_synt_H</bc>
            <bc>ATP_transf</bc>
            <bc>ATS3</bc>
            <bc>AT_hook</bc>
            <bc>AXE1</bc>
            <bc>A_deamin</bc>
            <bc>A_deaminase</bc>
            <bc>A_deaminase_N</bc>
            <bc>Aa_trans</bc>
            <bc>AbfB</bc>
            <bc>Abhydro_lipase</bc>
            <bc>Abhydrolase_1</bc>
            <bc>Abhydrolase_2</bc>
            <bc>Abhydrolase_3</bc>
            <bc>Abhydrolase_4</bc>
            <bc>Abi</bc>
            <bc>Acetate_kinase</bc>
            <bc>AcetylCoA_hydro</bc>
            <bc>Acetyltransf_1</bc>
            <bc>Acetyltransf_2</bc>
            <bc>Acid_phosphat_A</bc>
            <bc>Acid_phosphat_B</bc>
            <bc>Aconitase</bc>
            <bc>Aconitase_C</bc>
            <bc>Act-Frag_cataly</bc>
            <bc>Actin</bc>
            <bc>Acyl-ACP_TE</bc>
            <bc>Acyl-CoA_dh_1</bc>
            <bc>Acyl-CoA_dh_2</bc>
            <bc>Acyl-CoA_dh_M</bc>
            <bc>Acyl-CoA_dh_N</bc>
            <bc>AcylCoA_DH_N</bc>
            <bc>Acyl_CoA_thio</bc>
            <bc>Acyl_transf_1</bc>
            <bc>Acyl_transf_3</bc>
            <bc>Acylphosphatase</bc>
            <bc>Acyltransferase</bc>
            <bc>Ada3</bc>
            <bc>Ada_Zn_binding</bc>
            <bc>Adap_comp_sub</bc>
            <bc>Adaptin_N</bc>
            <bc>Adaptin_binding</bc>
            <bc>Adenine_glyco</bc>
            <bc>Adeno_E1B_55K</bc>
            <bc>Adenylsucc_synt</bc>
            <bc>AdoHcyase</bc>
            <bc>AdoHcyase_NAD</bc>
            <bc>AdoMet_MTase</bc>
            <bc>Aegerolysin</bc>
            <bc>Aerolysin</bc>
            <bc>Agenet</bc>
            <bc>Ago_hook</bc>
            <bc>Aha1_N</bc>
            <bc>AhpC-TSA</bc>
            <bc>AlaDh_PNT_C</bc>
            <bc>AlaDh_PNT_N</bc>
            <bc>Ala_racemase_C</bc>
            <bc>Ala_racemase_N</bc>
            <bc>Alba</bc>
            <bc>AlcB</bc>
            <bc>Ald_Xan_dh_C</bc>
            <bc>Ald_Xan_dh_C2</bc>
            <bc>Aldedh</bc>
            <bc>Aldo_ket_red</bc>
            <bc>Aldolase</bc>
            <bc>Aldolase_II</bc>
            <bc>Aldose_epim</bc>
            <bc>Alg14</bc>
            <bc>Alg6_Alg8</bc>
            <bc>Alginate_lyase2</bc>
            <bc>Alk_phosphatase</bc>
            <bc>Allantoicase</bc>
            <bc>Alliinase_C</bc>
            <bc>Alpha-L-AF_C</bc>
            <bc>Alpha-amylase</bc>
            <bc>Alpha-amylase_C</bc>
            <bc>Alpha-mann_mid</bc>
            <bc>Alpha_GJ</bc>
            <bc>Alpha_L_fucos</bc>
            <bc>Alpha_adaptinC2</bc>
            <bc>Alpha_adaptin_C</bc>
            <bc>Alpha_kinase</bc>
            <bc>Amastin</bc>
            <bc>Amidase</bc>
            <bc>Amidase_2</bc>
            <bc>Amidinotransf</bc>
            <bc>Amidohydro_1</bc>
            <bc>Amidohydro_2</bc>
            <bc>Amidohydro_3</bc>
            <bc>Amidoligase_2</bc>
            <bc>Amino_oxidase</bc>
            <bc>Aminotran_1_2</bc>
            <bc>Aminotran_3</bc>
            <bc>Aminotran_4</bc>
            <bc>Aminotran_5</bc>
            <bc>Ammonium_transp</bc>
            <bc>An_peroxidase</bc>
            <bc>Anemone_cytotox</bc>
            <bc>Angiomotin_C</bc>
            <bc>Ank</bc>
            <bc>Annexin</bc>
            <bc>Anoctamin</bc>
            <bc>Anp1</bc>
            <bc>Anth_synt_I_N</bc>
            <bc>Anticodon_1</bc>
            <bc>Antistasin</bc>
            <bc>ApbA</bc>
            <bc>ApbA_C</bc>
            <bc>ApbE</bc>
            <bc>Apc13p</bc>
            <bc>Aph-1</bc>
            <bc>ApoL</bc>
            <bc>ApoO</bc>
            <bc>Apolipoprotein</bc>
            <bc>Apt1</bc>
            <bc>Apyrase</bc>
            <bc>AraC_E_bind</bc>
            <bc>AraC_N</bc>
            <bc>ArabFuran-catal</bc>
            <bc>Arb2</bc>
            <bc>Arch_ATPase</bc>
            <bc>Archease</bc>
            <bc>Arf</bc>
            <bc>ArfGap</bc>
            <bc>ArgJ</bc>
            <bc>ArgK</bc>
            <bc>Arg_tRNA_synt_N</bc>
            <bc>Arginase</bc>
            <bc>Arginosuc_synth</bc>
            <bc>Arm</bc>
            <bc>Armet</bc>
            <bc>Arrestin_C</bc>
            <bc>Arrestin_N</bc>
            <bc>ArsA_ATPase</bc>
            <bc>ArsB</bc>
            <bc>ArsC</bc>
            <bc>Arv1</bc>
            <bc>Arylesterase</bc>
            <bc>Arylsulfotrans</bc>
            <bc>AsmA</bc>
            <bc>AsnC_trans_reg</bc>
            <bc>Asn_synthase</bc>
            <bc>Asp</bc>
            <bc>Asp-B-Hydro_N</bc>
            <bc>Asp_Arg_Hydrox</bc>
            <bc>Asp_Glu_race</bc>
            <bc>Asp_protease</bc>
            <bc>Asparaginase</bc>
            <bc>Asparaginase_2</bc>
            <bc>Asparaginase_II</bc>
            <bc>AstE_AspA</bc>
            <bc>Astacin</bc>
            <bc>Atx10homo_assoc</bc>
            <bc>Auto_anti-p27</bc>
            <bc>Autophagy_Cterm</bc>
            <bc>Autophagy_N</bc>
            <bc>Autophagy_act_C</bc>
            <bc>Autotransporter</bc>
            <bc>Auxin_resp</bc>
            <bc>Avl9</bc>
            <bc>Ax_dynein_light</bc>
            <bc>B-block_TFIIIC</bc>
            <bc>B12-binding</bc>
            <bc>B12-binding_2</bc>
            <bc>B12D</bc>
            <bc>B2-adapt-app_C</bc>
            <bc>B3_4</bc>
            <bc>B5</bc>
            <bc>B56</bc>
            <bc>B9</bc>
            <bc>BAAT_C</bc>
            <bc>BACK</bc>
            <bc>BAF</bc>
            <bc>BAG</bc>
            <bc>BAH</bc>
            <bc>BAR</bc>
            <bc>BAR_2</bc>
            <bc>BAR_3_WASP_bdg</bc>
            <bc>BAT2_N</bc>
            <bc>BATS</bc>
            <bc>BBE</bc>
            <bc>BC10</bc>
            <bc>BCAS2</bc>
            <bc>BCAS3</bc>
            <bc>BCA_ABC_TP_C</bc>
            <bc>BCCT</bc>
            <bc>BCDHK_Adom3</bc>
            <bc>BCNT</bc>
            <bc>BCS1_N</bc>
            <bc>BHD_1</bc>
            <bc>BHD_2</bc>
            <bc>BHD_3</bc>
            <bc>BING4CT</bc>
            <bc>BIR</bc>
            <bc>BK_channel_a</bc>
            <bc>BLOC1_2</bc>
            <bc>BLUF</bc>
            <bc>BON</bc>
            <bc>BOP1NT</bc>
            <bc>BP28CT</bc>
            <bc>BPD_transp_1</bc>
            <bc>BPD_transp_2</bc>
            <bc>BPL_C</bc>
            <bc>BPL_LplA_LipB</bc>
            <bc>BPL_N</bc>
            <bc>BRAP2</bc>
            <bc>BRCA-2_OB1</bc>
            <bc>BRCA-2_helical</bc>
            <bc>BRCA2</bc>
            <bc>BRCT</bc>
            <bc>BRE</bc>
            <bc>BRE1</bc>
            <bc>BRF1</bc>
            <bc>BRK</bc>
            <bc>BRO1</bc>
            <bc>BSD</bc>
            <bc>BSP</bc>
            <bc>BT1</bc>
            <bc>BTAD</bc>
            <bc>BTB</bc>
            <bc>BTG</bc>
            <bc>BTK</bc>
            <bc>BUD22</bc>
            <bc>B_lectin</bc>
            <bc>Bac_DNA_binding</bc>
            <bc>Bac_DnaA</bc>
            <bc>Bac_GDH</bc>
            <bc>Bac_Ubq_Cox</bc>
            <bc>Bac_export_1</bc>
            <bc>Bac_export_2</bc>
            <bc>Bac_luciferase</bc>
            <bc>Bac_rhamnosid</bc>
            <bc>Bac_rhamnosid_N</bc>
            <bc>Bac_rhodopsin</bc>
            <bc>Bac_surface_Ag</bc>
            <bc>Bac_transf</bc>
            <bc>Bacillus_HBL</bc>
            <bc>Band_3_cyto</bc>
            <bc>Band_7</bc>
            <bc>Bap31</bc>
            <bc>Barren</bc>
            <bc>Barwin</bc>
            <bc>Baseplate_J</bc>
            <bc>BcrAD_BadFG</bc>
            <bc>Beach</bc>
            <bc>Bestrophin</bc>
            <bc>Beta-Casp</bc>
            <bc>Beta-lactamase</bc>
            <bc>Beta-trefoil</bc>
            <bc>Beta_elim_lyase</bc>
            <bc>Bgal_small_N</bc>
            <bc>BicD</bc>
            <bc>Big_2</bc>
            <bc>Bin3</bc>
            <bc>Biopterin_H</bc>
            <bc>Biotin_carb_C</bc>
            <bc>Biotin_lipoyl</bc>
            <bc>BolA</bc>
            <bc>Borealin</bc>
            <bc>Borrelia_P83</bc>
            <bc>Borrelia_orfA</bc>
            <bc>Bot1p</bc>
            <bc>Branch</bc>
            <bc>Bre5</bc>
            <bc>Brix</bc>
            <bc>BrkDBD</bc>
            <bc>Bromo_TP</bc>
            <bc>Bromodomain</bc>
            <bc>Brr6_like_C_C</bc>
            <bc>BtpA</bc>
            <bc>Btz</bc>
            <bc>Bud13</bc>
            <bc>Bug</bc>
            <bc>But2</bc>
            <bc>Bvg_acc_factor</bc>
            <bc>Bystin</bc>
            <bc>C1_1</bc>
            <bc>C1_2</bc>
            <bc>C1_3</bc>
            <bc>C1_4</bc>
            <bc>C2</bc>
            <bc>C2-set</bc>
            <bc>C4dic_mal_tran</bc>
            <bc>C6_DPF</bc>
            <bc>CAF1</bc>
            <bc>CAF1A</bc>
            <bc>CAF1C_H4-bd</bc>
            <bc>CAMSAP_CH</bc>
            <bc>CAMSAP_CKK</bc>
            <bc>CAP</bc>
            <bc>CAP59_mtransfer</bc>
            <bc>CAP_C</bc>
            <bc>CAP_GLY</bc>
            <bc>CAP_N</bc>
            <bc>CASP_C</bc>
            <bc>CAS_CSE1</bc>
            <bc>CAT</bc>
            <bc>CBAH</bc>
            <bc>CBF</bc>
            <bc>CBFB_NFYA</bc>
            <bc>CBFD_NFYB_HMF</bc>
            <bc>CBM49</bc>
            <bc>CBM_1</bc>
            <bc>CBM_14</bc>
            <bc>CBM_2</bc>
            <bc>CBM_20</bc>
            <bc>CBM_21</bc>
            <bc>CBM_48</bc>
            <bc>CBM_4_9</bc>
            <bc>CBM_5_12</bc>
            <bc>CBM_6</bc>
            <bc>CBS</bc>
            <bc>CD225</bc>
            <bc>CD36</bc>
            <bc>CDC14</bc>
            <bc>CDC27</bc>
            <bc>CDC37_C</bc>
            <bc>CDC37_M</bc>
            <bc>CDC37_N</bc>
            <bc>CDC45</bc>
            <bc>CDC48_2</bc>
            <bc>CDC48_N</bc>
            <bc>CDC50</bc>
            <bc>CDC73</bc>
            <bc>CDI</bc>
            <bc>CDKN3</bc>
            <bc>CDO_I</bc>
            <bc>CDP-OH_P_transf</bc>
            <bc>CDT1</bc>
            <bc>CENP-B_N</bc>
            <bc>CENP-H</bc>
            <bc>CENP-K</bc>
            <bc>CENP-M</bc>
            <bc>CFIA_Pcf11</bc>
            <bc>CG-1</bc>
            <bc>CGI-121</bc>
            <bc>CH</bc>
            <bc>CHAP</bc>
            <bc>CHCH</bc>
            <bc>CHD5</bc>
            <bc>CHDCT2</bc>
            <bc>CHGN</bc>
            <bc>CHL4</bc>
            <bc>CHORD</bc>
            <bc>CHRD</bc>
            <bc>CHZ</bc>
            <bc>CIA30</bc>
            <bc>CIAPIN1</bc>
            <bc>CIMR</bc>
            <bc>CK1gamma_C</bc>
            <bc>CKS</bc>
            <bc>CK_II_beta</bc>
            <bc>CLASP_N</bc>
            <bc>CLN3</bc>
            <bc>CLPTM1</bc>
            <bc>CLP_protease</bc>
            <bc>CMAS</bc>
            <bc>CMD</bc>
            <bc>CM_2</bc>
            <bc>CNH</bc>
            <bc>CN_hydrolase</bc>
            <bc>COBRA1</bc>
            <bc>COG2</bc>
            <bc>COG4</bc>
            <bc>COG5</bc>
            <bc>COG6</bc>
            <bc>COG7</bc>
            <bc>COMPASS-Shg1</bc>
            <bc>COPIIcoated_ERV</bc>
            <bc>COPI_C</bc>
            <bc>COPI_assoc</bc>
            <bc>COQ7</bc>
            <bc>COQ9</bc>
            <bc>COX1</bc>
            <bc>COX15-CtaA</bc>
            <bc>COX17</bc>
            <bc>COX2</bc>
            <bc>COX2_TM</bc>
            <bc>COX3</bc>
            <bc>COX4</bc>
            <bc>COX5A</bc>
            <bc>COX5B</bc>
            <bc>COX6A</bc>
            <bc>COX6B</bc>
            <bc>COX7C</bc>
            <bc>COX7a</bc>
            <bc>COX9</bc>
            <bc>COXG</bc>
            <bc>CO_deh_flav_C</bc>
            <bc>COesterase</bc>
            <bc>CP2</bc>
            <bc>CPDase</bc>
            <bc>CPL</bc>
            <bc>CPSF73-100_C</bc>
            <bc>CPSF_A</bc>
            <bc>CPSase_L_D2</bc>
            <bc>CPSase_L_D3</bc>
            <bc>CPSase_L_chain</bc>
            <bc>CPSase_sm_chain</bc>
            <bc>CPW_WPC</bc>
            <bc>CR6_interact</bc>
            <bc>CRAL_TRIO</bc>
            <bc>CRAL_TRIO_N</bc>
            <bc>CRAM_rpt</bc>
            <bc>CRCB</bc>
            <bc>CRM1_C</bc>
            <bc>CRS1_YhbY</bc>
            <bc>CRT10</bc>
            <bc>CS</bc>
            <bc>CSD</bc>
            <bc>CT20</bc>
            <bc>CTF_NFI</bc>
            <bc>CTK3</bc>
            <bc>CTP_synth_N</bc>
            <bc>CTP_transf_1</bc>
            <bc>CTP_transf_2</bc>
            <bc>CTP_transf_3</bc>
            <bc>CUB</bc>
            <bc>CUE</bc>
            <bc>CVNH</bc>
            <bc>CWC25</bc>
            <bc>CXC</bc>
            <bc>CYTH</bc>
            <bc>CaMKII_AD</bc>
            <bc>Cache_1</bc>
            <bc>CactinC_cactus</bc>
            <bc>Cactin_mid</bc>
            <bc>Cadherin</bc>
            <bc>CagX</bc>
            <bc>Calcipressin</bc>
            <bc>Caldesmon</bc>
            <bc>Caleosin</bc>
            <bc>Calpain_III</bc>
            <bc>Calreticulin</bc>
            <bc>Calsequestrin</bc>
            <bc>Calx-beta</bc>
            <bc>Caps_synth</bc>
            <bc>Capsule_synth</bc>
            <bc>CarD_TRCF</bc>
            <bc>Carb_anhydrase</bc>
            <bc>Carb_kinase</bc>
            <bc>Carboxyl_trans</bc>
            <bc>Carn_acyltransf</bc>
            <bc>Cas1p</bc>
            <bc>Cas_Cas4</bc>
            <bc>Cast</bc>
            <bc>Catalase</bc>
            <bc>Catalase-rel</bc>
            <bc>CathepsinC_exc</bc>
            <bc>Cation_ATPase_C</bc>
            <bc>Cation_ATPase_N</bc>
            <bc>Cation_efflux</bc>
            <bc>Cauli_VI</bc>
            <bc>CbiA</bc>
            <bc>CbiC</bc>
            <bc>Cbl_N2</bc>
            <bc>Cdc6_C</bc>
            <bc>Cellulase</bc>
            <bc>Cellulose_synt</bc>
            <bc>Cenp-B_dimeris</bc>
            <bc>Cenp-O</bc>
            <bc>Ceramidase_alk</bc>
            <bc>Cg6151-P</bc>
            <bc>Cgr1</bc>
            <bc>ChAPs</bc>
            <bc>ChaC</bc>
            <bc>Chal_sti_synt_C</bc>
            <bc>Chal_sti_synt_N</bc>
            <bc>Chalcone</bc>
            <bc>CheR</bc>
            <bc>CheR_N</bc>
            <bc>CheW</bc>
            <bc>Chitin_bind_1</bc>
            <bc>Chitin_bind_3</bc>
            <bc>Chitin_synth_1</bc>
            <bc>Chitin_synth_1N</bc>
            <bc>Chitin_synth_2</bc>
            <bc>Chlorophyllase</bc>
            <bc>Choline_kin_N</bc>
            <bc>Choline_kinase</bc>
            <bc>Choline_transpo</bc>
            <bc>Chorismate_bind</bc>
            <bc>Chorismate_synt</bc>
            <bc>Chromate_transp</bc>
            <bc>Chromo</bc>
            <bc>Chromo_shadow</bc>
            <bc>Cid2</bc>
            <bc>CinA</bc>
            <bc>Cir_Bir_Yir</bc>
            <bc>Cir_N</bc>
            <bc>CitMHS</bc>
            <bc>Citrate_synt</bc>
            <bc>Clat_adaptor_s</bc>
            <bc>Clathrin</bc>
            <bc>Clathrin-link</bc>
            <bc>Clathrin_lg_ch</bc>
            <bc>Clathrin_propel</bc>
            <bc>Clp1</bc>
            <bc>ClpB_D2-small</bc>
            <bc>ClpS</bc>
            <bc>Clp_N</bc>
            <bc>Cluap1</bc>
            <bc>Clusterin</bc>
            <bc>Cmc1</bc>
            <bc>CmcH_NodU</bc>
            <bc>CmcI</bc>
            <bc>Cna_B</bc>
            <bc>Cnl2_NKP2</bc>
            <bc>CoA_binding</bc>
            <bc>CoA_trans</bc>
            <bc>CoA_transf_3</bc>
            <bc>CoaE</bc>
            <bc>Coatamer_beta_C</bc>
            <bc>Coatomer_E</bc>
            <bc>Coatomer_WDAD</bc>
            <bc>CobN-Mg_chel</bc>
            <bc>CobW_C</bc>
            <bc>Cob_adeno_trans</bc>
            <bc>Cofilin_ADF</bc>
            <bc>Cohesin_load</bc>
            <bc>Coiled-coil_56</bc>
            <bc>Colicin_D</bc>
            <bc>Collagen</bc>
            <bc>ComA</bc>
            <bc>Competence_A</bc>
            <bc>Complex1_24kDa</bc>
            <bc>Complex1_30kDa</bc>
            <bc>Complex1_49kDa</bc>
            <bc>Complex1_51K</bc>
            <bc>Complex1_LYR</bc>
            <bc>Condensation</bc>
            <bc>Condensin2nSMC</bc>
            <bc>Cons_hypoth698</bc>
            <bc>Cons_hypoth95</bc>
            <bc>Copine</bc>
            <bc>Copper-bind</bc>
            <bc>Copper-fist</bc>
            <bc>Coprinus_mating</bc>
            <bc>Coprogen_oxidas</bc>
            <bc>Coq4</bc>
            <bc>CorA</bc>
            <bc>CorC_HlyC</bc>
            <bc>Cornichon</bc>
            <bc>Cornifin</bc>
            <bc>Cortex-I_coil</bc>
            <bc>CotH</bc>
            <bc>CpeT</bc>
            <bc>Cpn10</bc>
            <bc>Cpn60_TCP1</bc>
            <bc>CreA</bc>
            <bc>Creatinase_N</bc>
            <bc>Creatininase</bc>
            <bc>Cript</bc>
            <bc>Crp</bc>
            <bc>CrtC</bc>
            <bc>Crystall</bc>
            <bc>CsbD</bc>
            <bc>Cse1</bc>
            <bc>Csm1</bc>
            <bc>CstA</bc>
            <bc>CtaG_Cox11</bc>
            <bc>Ctf8</bc>
            <bc>Ctr</bc>
            <bc>Cu-binding_MopE</bc>
            <bc>Cu-oxidase</bc>
            <bc>Cu-oxidase_2</bc>
            <bc>Cu-oxidase_3</bc>
            <bc>Cu-oxidase_4</bc>
            <bc>Cu2_monoox_C</bc>
            <bc>Cu2_monooxygen</bc>
            <bc>Cu_amine_oxid</bc>
            <bc>Cu_amine_oxidN2</bc>
            <bc>Cu_amine_oxidN3</bc>
            <bc>Cu_bind_like</bc>
            <bc>Cullin</bc>
            <bc>Cullin_Nedd8</bc>
            <bc>Cupin_1</bc>
            <bc>Cupin_2</bc>
            <bc>Cupin_3</bc>
            <bc>Cupin_4</bc>
            <bc>Cupin_5</bc>
            <bc>Cut8</bc>
            <bc>CutA1</bc>
            <bc>CutC</bc>
            <bc>Cutinase</bc>
            <bc>CwfJ_C_1</bc>
            <bc>CwfJ_C_2</bc>
            <bc>Cwf_Cwc_15</bc>
            <bc>Cyanate_lyase</bc>
            <bc>CybS</bc>
            <bc>Cyclase</bc>
            <bc>Cyclin</bc>
            <bc>Cyclin_C</bc>
            <bc>Cyclin_N</bc>
            <bc>Cys_Met_Meta_PP</bc>
            <bc>Cys_rich_FGFR</bc>
            <bc>Cystatin</bc>
            <bc>Cyt-b5</bc>
            <bc>Cytadhesin_P30</bc>
            <bc>Cytidylate_kin</bc>
            <bc>Cyto_heme_lyase</bc>
            <bc>Cyto_ox_2</bc>
            <bc>CytochromB561_N</bc>
            <bc>Cytochrom_B558a</bc>
            <bc>Cytochrom_B561</bc>
            <bc>Cytochrom_B_C</bc>
            <bc>Cytochrom_B_N</bc>
            <bc>Cytochrom_C</bc>
            <bc>Cytochrom_C1</bc>
            <bc>Cytochrom_C_asm</bc>
            <bc>Cytochrom_D1</bc>
            <bc>Cytokin_check_N</bc>
            <bc>D123</bc>
            <bc>DAD</bc>
            <bc>DAG1</bc>
            <bc>DAGAT</bc>
            <bc>DAGK_acc</bc>
            <bc>DAGK_cat</bc>
            <bc>DAGK_prokar</bc>
            <bc>DAHP_synth_1</bc>
            <bc>DAHP_synth_2</bc>
            <bc>DALR_1</bc>
            <bc>DALR_2</bc>
            <bc>DAO</bc>
            <bc>DAP3</bc>
            <bc>DAP_epimerase</bc>
            <bc>DASH_Ask1</bc>
            <bc>DASH_Dad1</bc>
            <bc>DASH_Dad2</bc>
            <bc>DASH_Dad4</bc>
            <bc>DASH_Dam1</bc>
            <bc>DASH_Hsk3</bc>
            <bc>DBP10CT</bc>
            <bc>DBR1</bc>
            <bc>DCP1</bc>
            <bc>DCP2</bc>
            <bc>DCX</bc>
            <bc>DDA1</bc>
            <bc>DDE</bc>
            <bc>DDHD</bc>
            <bc>DDOST_48kD</bc>
            <bc>DDRGK</bc>
            <bc>DDT</bc>
            <bc>DEAD</bc>
            <bc>DEAD_2</bc>
            <bc>DEK_C</bc>
            <bc>DENN</bc>
            <bc>DEP</bc>
            <bc>DER1</bc>
            <bc>DFDF</bc>
            <bc>DFP</bc>
            <bc>DGCR6</bc>
            <bc>DHBP_synthase</bc>
            <bc>DHC_N1</bc>
            <bc>DHC_N2</bc>
            <bc>DHDPS</bc>
            <bc>DHFR_1</bc>
            <bc>DHH</bc>
            <bc>DHHA1</bc>
            <bc>DHHA2</bc>
            <bc>DHO_dh</bc>
            <bc>DHQ_synthase</bc>
            <bc>DHquinase_I</bc>
            <bc>DIE2_ALG10</bc>
            <bc>DIL</bc>
            <bc>DIM1</bc>
            <bc>DIRP</bc>
            <bc>DIT1_PvcA</bc>
            <bc>DIX</bc>
            <bc>DJ-1_PfpI</bc>
            <bc>DKCLD</bc>
            <bc>DLH</bc>
            <bc>DLIC</bc>
            <bc>DM13</bc>
            <bc>DMAP1</bc>
            <bc>DMAP_binding</bc>
            <bc>DMRL_synthase</bc>
            <bc>DNA_RNApol_7kD</bc>
            <bc>DNA_alkylation</bc>
            <bc>DNA_binding_1</bc>
            <bc>DNA_gyraseA_C</bc>
            <bc>DNA_gyraseB</bc>
            <bc>DNA_gyraseB_C</bc>
            <bc>DNA_ligase_A_C</bc>
            <bc>DNA_ligase_A_M</bc>
            <bc>DNA_ligase_A_N</bc>
            <bc>DNA_ligase_IV</bc>
            <bc>DNA_ligase_OB</bc>
            <bc>DNA_ligase_ZBD</bc>
            <bc>DNA_ligase_aden</bc>
            <bc>DNA_methylase</bc>
            <bc>DNA_mis_repair</bc>
            <bc>DNA_photolyase</bc>
            <bc>DNA_pol3_alpha</bc>
            <bc>DNA_pol3_beta</bc>
            <bc>DNA_pol3_delta</bc>
            <bc>DNA_pol3_gamma3</bc>
            <bc>DNA_pol_A</bc>
            <bc>DNA_pol_B</bc>
            <bc>DNA_pol_B_2</bc>
            <bc>DNA_pol_B_exo</bc>
            <bc>DNA_pol_E_B</bc>
            <bc>DNA_pol_alpha_N</bc>
            <bc>DNA_pol_delta_4</bc>
            <bc>DNA_pol_lambd_f</bc>
            <bc>DNA_pol_phi</bc>
            <bc>DNA_primase_S</bc>
            <bc>DNA_primase_lrg</bc>
            <bc>DNA_topoisoIV</bc>
            <bc>DNMT1-RFD</bc>
            <bc>DNase_II</bc>
            <bc>DOMON</bc>
            <bc>DOPA_dioxygen</bc>
            <bc>DOT1</bc>
            <bc>DP</bc>
            <bc>DPBB_1</bc>
            <bc>DPM2</bc>
            <bc>DPM3</bc>
            <bc>DPPIV_N</bc>
            <bc>DREV</bc>
            <bc>DRIM</bc>
            <bc>DRMBL</bc>
            <bc>DRTGG</bc>
            <bc>DRY_EERY</bc>
            <bc>DS</bc>
            <bc>DSBA</bc>
            <bc>DSHCT</bc>
            <bc>DSL</bc>
            <bc>DSPc</bc>
            <bc>DSS1_SEM1</bc>
            <bc>DTHCT</bc>
            <bc>DTW</bc>
            <bc>DUF1008</bc>
            <bc>DUF1014</bc>
            <bc>DUF1016</bc>
            <bc>DUF1022</bc>
            <bc>DUF1023</bc>
            <bc>DUF1032</bc>
            <bc>DUF1034</bc>
            <bc>DUF1042</bc>
            <bc>DUF1057</bc>
            <bc>DUF106</bc>
            <bc>DUF1077</bc>
            <bc>DUF1078</bc>
            <bc>DUF108</bc>
            <bc>DUF1080</bc>
            <bc>DUF1083</bc>
            <bc>DUF1084</bc>
            <bc>DUF1086</bc>
            <bc>DUF1087</bc>
            <bc>DUF1088</bc>
            <bc>DUF1115</bc>
            <bc>DUF1126</bc>
            <bc>DUF1143</bc>
            <bc>DUF1162</bc>
            <bc>DUF1167</bc>
            <bc>DUF1168</bc>
            <bc>DUF1173</bc>
            <bc>DUF1181</bc>
            <bc>DUF1183</bc>
            <bc>DUF1191</bc>
            <bc>DUF1193</bc>
            <bc>DUF1206</bc>
            <bc>DUF1208</bc>
            <bc>DUF1212</bc>
            <bc>DUF1214</bc>
            <bc>DUF1222</bc>
            <bc>DUF1223</bc>
            <bc>DUF1227</bc>
            <bc>DUF1232</bc>
            <bc>DUF1234</bc>
            <bc>DUF1237</bc>
            <bc>DUF124</bc>
            <bc>DUF1241</bc>
            <bc>DUF1242</bc>
            <bc>DUF1253</bc>
            <bc>DUF1254</bc>
            <bc>DUF1255</bc>
            <bc>DUF1258</bc>
            <bc>DUF126</bc>
            <bc>DUF1264</bc>
            <bc>DUF1275</bc>
            <bc>DUF1279</bc>
            <bc>DUF1289</bc>
            <bc>DUF1295</bc>
            <bc>DUF1296</bc>
            <bc>DUF1298</bc>
            <bc>DUF1301</bc>
            <bc>DUF1304</bc>
            <bc>DUF1308</bc>
            <bc>DUF1309</bc>
            <bc>DUF1325</bc>
            <bc>DUF1330</bc>
            <bc>DUF1336</bc>
            <bc>DUF1338</bc>
            <bc>DUF1343</bc>
            <bc>DUF1348</bc>
            <bc>DUF1349</bc>
            <bc>DUF1352</bc>
            <bc>DUF1356</bc>
            <bc>DUF1358</bc>
            <bc>DUF1365</bc>
            <bc>DUF1388</bc>
            <bc>DUF1394</bc>
            <bc>DUF1395</bc>
            <bc>DUF1399</bc>
            <bc>DUF140</bc>
            <bc>DUF1421</bc>
            <bc>DUF143</bc>
            <bc>DUF1445</bc>
            <bc>DUF1446</bc>
            <bc>DUF1448</bc>
            <bc>DUF1468</bc>
            <bc>DUF1479</bc>
            <bc>DUF148</bc>
            <bc>DUF1485</bc>
            <bc>DUF149</bc>
            <bc>DUF150</bc>
            <bc>DUF1510</bc>
            <bc>DUF1517</bc>
            <bc>DUF1519</bc>
            <bc>DUF1524</bc>
            <bc>DUF1537</bc>
            <bc>DUF1546</bc>
            <bc>DUF155</bc>
            <bc>DUF1565</bc>
            <bc>DUF159</bc>
            <bc>DUF1602</bc>
            <bc>DUF1604</bc>
            <bc>DUF1605</bc>
            <bc>DUF1619</bc>
            <bc>DUF162</bc>
            <bc>DUF1620</bc>
            <bc>DUF1624</bc>
            <bc>DUF1625</bc>
            <bc>DUF1630</bc>
            <bc>DUF1632</bc>
            <bc>DUF1637</bc>
            <bc>DUF1640</bc>
            <bc>DUF1647</bc>
            <bc>DUF1649</bc>
            <bc>DUF167</bc>
            <bc>DUF1674</bc>
            <bc>DUF1680</bc>
            <bc>DUF1681</bc>
            <bc>DUF1682</bc>
            <bc>DUF1683</bc>
            <bc>DUF1688</bc>
            <bc>DUF1690</bc>
            <bc>DUF1693</bc>
            <bc>DUF1703</bc>
            <bc>DUF1704</bc>
            <bc>DUF171</bc>
            <bc>DUF1712</bc>
            <bc>DUF1713</bc>
            <bc>DUF1716</bc>
            <bc>DUF1725</bc>
            <bc>DUF1726</bc>
            <bc>DUF1729</bc>
            <bc>DUF1731</bc>
            <bc>DUF1736</bc>
            <bc>DUF1740</bc>
            <bc>DUF1741</bc>
            <bc>DUF1742</bc>
            <bc>DUF1744</bc>
            <bc>DUF1748</bc>
            <bc>DUF1749</bc>
            <bc>DUF1751</bc>
            <bc>DUF1752</bc>
            <bc>DUF1754</bc>
            <bc>DUF1757</bc>
            <bc>DUF1759</bc>
            <bc>DUF1762</bc>
            <bc>DUF1764</bc>
            <bc>DUF1765</bc>
            <bc>DUF1767</bc>
            <bc>DUF1768</bc>
            <bc>DUF1769</bc>
            <bc>DUF1771</bc>
            <bc>DUF1772</bc>
            <bc>DUF1777</bc>
            <bc>DUF1783</bc>
            <bc>DUF1785</bc>
            <bc>DUF1793</bc>
            <bc>DUF1794</bc>
            <bc>DUF1810</bc>
            <bc>DUF1814</bc>
            <bc>DUF1838</bc>
            <bc>DUF185</bc>
            <bc>DUF1855</bc>
            <bc>DUF1873</bc>
            <bc>DUF1881</bc>
            <bc>DUF1899</bc>
            <bc>DUF19</bc>
            <bc>DUF1900</bc>
            <bc>DUF1903</bc>
            <bc>DUF1907</bc>
            <bc>DUF1917</bc>
            <bc>DUF1929</bc>
            <bc>DUF1932</bc>
            <bc>DUF1939</bc>
            <bc>DUF1949</bc>
            <bc>DUF1963</bc>
            <bc>DUF1965</bc>
            <bc>DUF1966</bc>
            <bc>DUF1969</bc>
            <bc>DUF1977</bc>
            <bc>DUF1981</bc>
            <bc>DUF1982</bc>
            <bc>DUF1989</bc>
            <bc>DUF1992</bc>
            <bc>DUF1993</bc>
            <bc>DUF1996</bc>
            <bc>DUF1998</bc>
            <bc>DUF2003</bc>
            <bc>DUF2008</bc>
            <bc>DUF2009</bc>
            <bc>DUF2010</bc>
            <bc>DUF2012</bc>
            <bc>DUF2013</bc>
            <bc>DUF202</bc>
            <bc>DUF2034</bc>
            <bc>DUF2036</bc>
            <bc>DUF2039</bc>
            <bc>DUF2040</bc>
            <bc>DUF2042</bc>
            <bc>DUF2043</bc>
            <bc>DUF2044</bc>
            <bc>DUF2045</bc>
            <bc>DUF2046</bc>
            <bc>DUF2048</bc>
            <bc>DUF205</bc>
            <bc>DUF2051</bc>
            <bc>DUF2052</bc>
            <bc>DUF2053</bc>
            <bc>DUF2054</bc>
            <bc>DUF2064</bc>
            <bc>DUF2075</bc>
            <bc>DUF208</bc>
            <bc>DUF21</bc>
            <bc>DUF2103</bc>
            <bc>DUF2133</bc>
            <bc>DUF2146</bc>
            <bc>DUF2151</bc>
            <bc>DUF2156</bc>
            <bc>DUF2169</bc>
            <bc>DUF218</bc>
            <bc>DUF2181</bc>
            <bc>DUF2183</bc>
            <bc>DUF2196</bc>
            <bc>DUF2205</bc>
            <bc>DUF221</bc>
            <bc>DUF2215</bc>
            <bc>DUF2228</bc>
            <bc>DUF2233</bc>
            <bc>DUF2235</bc>
            <bc>DUF2236</bc>
            <bc>DUF2237</bc>
            <bc>DUF2241</bc>
            <bc>DUF2246</bc>
            <bc>DUF2252</bc>
            <bc>DUF2257</bc>
            <bc>DUF2260</bc>
            <bc>DUF2263</bc>
            <bc>DUF2264</bc>
            <bc>DUF227</bc>
            <bc>DUF2278</bc>
            <bc>DUF229</bc>
            <bc>DUF2296</bc>
            <bc>DUF23</bc>
            <bc>DUF2305</bc>
            <bc>DUF2306</bc>
            <bc>DUF231</bc>
            <bc>DUF2315</bc>
            <bc>DUF2340</bc>
            <bc>DUF2343</bc>
            <bc>DUF2346</bc>
            <bc>DUF2347</bc>
            <bc>DUF2348</bc>
            <bc>DUF2349</bc>
            <bc>DUF2351</bc>
            <bc>DUF2355</bc>
            <bc>DUF2356</bc>
            <bc>DUF2358</bc>
            <bc>DUF2359</bc>
            <bc>DUF2360</bc>
            <bc>DUF2361</bc>
            <bc>DUF2362</bc>
            <bc>DUF2363</bc>
            <bc>DUF2365</bc>
            <bc>DUF2367</bc>
            <bc>DUF2368</bc>
            <bc>DUF2370</bc>
            <bc>DUF2372</bc>
            <bc>DUF2373</bc>
            <bc>DUF239</bc>
            <bc>DUF2392</bc>
            <bc>DUF2397</bc>
            <bc>DUF2401</bc>
            <bc>DUF2403</bc>
            <bc>DUF2404</bc>
            <bc>DUF2405</bc>
            <bc>DUF2407</bc>
            <bc>DUF2408</bc>
            <bc>DUF2410</bc>
            <bc>DUF2411</bc>
            <bc>DUF2413</bc>
            <bc>DUF2414</bc>
            <bc>DUF2415</bc>
            <bc>DUF2418</bc>
            <bc>DUF2419</bc>
            <bc>DUF2423</bc>
            <bc>DUF2424</bc>
            <bc>DUF2428</bc>
            <bc>DUF2431</bc>
            <bc>DUF2432</bc>
            <bc>DUF2435</bc>
            <bc>DUF2439</bc>
            <bc>DUF2450</bc>
            <bc>DUF2451</bc>
            <bc>DUF2452</bc>
            <bc>DUF2453</bc>
            <bc>DUF2454</bc>
            <bc>DUF2462</bc>
            <bc>DUF2464</bc>
            <bc>DUF2465</bc>
            <bc>DUF2466</bc>
            <bc>DUF2470</bc>
            <bc>DUF2475</bc>
            <bc>DUF255</bc>
            <bc>DUF2561</bc>
            <bc>DUF258</bc>
            <bc>DUF2615</bc>
            <bc>DUF262</bc>
            <bc>DUF2638</bc>
            <bc>DUF265</bc>
            <bc>DUF2678</bc>
            <bc>DUF268</bc>
            <bc>DUF2723</bc>
            <bc>DUF273</bc>
            <bc>DUF2738</bc>
            <bc>DUF2763</bc>
            <bc>DUF2780</bc>
            <bc>DUF2781</bc>
            <bc>DUF2786</bc>
            <bc>DUF28</bc>
            <bc>DUF2804</bc>
            <bc>DUF2807</bc>
            <bc>DUF2828</bc>
            <bc>DUF2838</bc>
            <bc>DUF2843</bc>
            <bc>DUF2855</bc>
            <bc>DUF2867</bc>
            <bc>DUF2870</bc>
            <bc>DUF288</bc>
            <bc>DUF2945</bc>
            <bc>DUF296</bc>
            <bc>DUF2961</bc>
            <bc>DUF2962</bc>
            <bc>DUF297</bc>
            <bc>DUF298</bc>
            <bc>DUF2985</bc>
            <bc>DUF299</bc>
            <bc>DUF300</bc>
            <bc>DUF3011</bc>
            <bc>DUF302</bc>
            <bc>DUF303</bc>
            <bc>DUF304</bc>
            <bc>DUF307</bc>
            <bc>DUF3106</bc>
            <bc>DUF3115</bc>
            <bc>DUF3128</bc>
            <bc>DUF3133</bc>
            <bc>DUF3140</bc>
            <bc>DUF3161</bc>
            <bc>DUF3168</bc>
            <bc>DUF3184</bc>
            <bc>DUF3228</bc>
            <bc>DUF3237</bc>
            <bc>DUF3245</bc>
            <bc>DUF3250</bc>
            <bc>DUF3253</bc>
            <bc>DUF328</bc>
            <bc>DUF3294</bc>
            <bc>DUF3295</bc>
            <bc>DUF330</bc>
            <bc>DUF3312</bc>
            <bc>DUF3317</bc>
            <bc>DUF3321</bc>
            <bc>DUF333</bc>
            <bc>DUF3336</bc>
            <bc>DUF3337</bc>
            <bc>DUF3342</bc>
            <bc>DUF3351</bc>
            <bc>DUF3354</bc>
            <bc>DUF336</bc>
            <bc>DUF3361</bc>
            <bc>DUF3362</bc>
            <bc>DUF3381</bc>
            <bc>DUF3384</bc>
            <bc>DUF3385</bc>
            <bc>DUF3395</bc>
            <bc>DUF3402</bc>
            <bc>DUF3414</bc>
            <bc>DUF3419</bc>
            <bc>DUF3421</bc>
            <bc>DUF3424</bc>
            <bc>DUF3429</bc>
            <bc>DUF3431</bc>
            <bc>DUF3434</bc>
            <bc>DUF3437</bc>
            <bc>DUF3441</bc>
            <bc>DUF3445</bc>
            <bc>DUF3448</bc>
            <bc>DUF3449</bc>
            <bc>DUF3451</bc>
            <bc>DUF3452</bc>
            <bc>DUF3453</bc>
            <bc>DUF3455</bc>
            <bc>DUF3456</bc>
            <bc>DUF3458</bc>
            <bc>DUF3469</bc>
            <bc>DUF3471</bc>
            <bc>DUF3472</bc>
            <bc>DUF3474</bc>
            <bc>DUF3494</bc>
            <bc>DUF3500</bc>
            <bc>DUF3505</bc>
            <bc>DUF3506</bc>
            <bc>DUF3508</bc>
            <bc>DUF3510</bc>
            <bc>DUF3522</bc>
            <bc>DUF3523</bc>
            <bc>DUF3535</bc>
            <bc>DUF3543</bc>
            <bc>DUF3546</bc>
            <bc>DUF3548</bc>
            <bc>DUF3550</bc>
            <bc>DUF3552</bc>
            <bc>DUF3554</bc>
            <bc>DUF3583</bc>
            <bc>DUF3586</bc>
            <bc>DUF3591</bc>
            <bc>DUF3595</bc>
            <bc>DUF3598</bc>
            <bc>DUF3605</bc>
            <bc>DUF3608</bc>
            <bc>DUF3635</bc>
            <bc>DUF3638</bc>
            <bc>DUF3639</bc>
            <bc>DUF3641</bc>
            <bc>DUF3645</bc>
            <bc>DUF3651</bc>
            <bc>DUF3657</bc>
            <bc>DUF3661</bc>
            <bc>DUF3669</bc>
            <bc>DUF367</bc>
            <bc>DUF3677</bc>
            <bc>DUF3684</bc>
            <bc>DUF3689</bc>
            <bc>DUF3694</bc>
            <bc>DUF37</bc>
            <bc>DUF3704</bc>
            <bc>DUF3712</bc>
            <bc>DUF3730</bc>
            <bc>DUF3735</bc>
            <bc>DUF3743</bc>
            <bc>DUF3752</bc>
            <bc>DUF3754</bc>
            <bc>DUF3758</bc>
            <bc>DUF3767</bc>
            <bc>DUF377</bc>
            <bc>DUF382</bc>
            <bc>DUF383</bc>
            <bc>DUF384</bc>
            <bc>DUF389</bc>
            <bc>DUF393</bc>
            <bc>DUF395</bc>
            <bc>DUF399</bc>
            <bc>DUF410</bc>
            <bc>DUF411</bc>
            <bc>DUF423</bc>
            <bc>DUF427</bc>
            <bc>DUF445</bc>
            <bc>DUF448</bc>
            <bc>DUF455</bc>
            <bc>DUF461</bc>
            <bc>DUF465</bc>
            <bc>DUF477</bc>
            <bc>DUF484</bc>
            <bc>DUF490</bc>
            <bc>DUF498</bc>
            <bc>DUF500</bc>
            <bc>DUF504</bc>
            <bc>DUF520</bc>
            <bc>DUF521</bc>
            <bc>DUF525</bc>
            <bc>DUF540</bc>
            <bc>DUF543</bc>
            <bc>DUF544</bc>
            <bc>DUF547</bc>
            <bc>DUF55</bc>
            <bc>DUF563</bc>
            <bc>DUF566</bc>
            <bc>DUF567</bc>
            <bc>DUF572</bc>
            <bc>DUF579</bc>
            <bc>DUF581</bc>
            <bc>DUF582</bc>
            <bc>DUF583</bc>
            <bc>DUF59</bc>
            <bc>DUF599</bc>
            <bc>DUF604</bc>
            <bc>DUF605</bc>
            <bc>DUF606</bc>
            <bc>DUF607</bc>
            <bc>DUF608</bc>
            <bc>DUF612</bc>
            <bc>DUF618</bc>
            <bc>DUF619</bc>
            <bc>DUF634</bc>
            <bc>DUF640</bc>
            <bc>DUF641</bc>
            <bc>DUF647</bc>
            <bc>DUF654</bc>
            <bc>DUF659</bc>
            <bc>DUF662</bc>
            <bc>DUF663</bc>
            <bc>DUF667</bc>
            <bc>DUF672</bc>
            <bc>DUF676</bc>
            <bc>DUF692</bc>
            <bc>DUF699</bc>
            <bc>DUF702</bc>
            <bc>DUF706</bc>
            <bc>DUF707</bc>
            <bc>DUF711</bc>
            <bc>DUF716</bc>
            <bc>DUF718</bc>
            <bc>DUF72</bc>
            <bc>DUF724</bc>
            <bc>DUF726</bc>
            <bc>DUF727</bc>
            <bc>DUF729</bc>
            <bc>DUF74</bc>
            <bc>DUF745</bc>
            <bc>DUF747</bc>
            <bc>DUF748</bc>
            <bc>DUF755</bc>
            <bc>DUF758</bc>
            <bc>DUF77</bc>
            <bc>DUF772</bc>
            <bc>DUF773</bc>
            <bc>DUF775</bc>
            <bc>DUF778</bc>
            <bc>DUF781</bc>
            <bc>DUF788</bc>
            <bc>DUF791</bc>
            <bc>DUF803</bc>
            <bc>DUF810</bc>
            <bc>DUF812</bc>
            <bc>DUF814</bc>
            <bc>DUF815</bc>
            <bc>DUF818</bc>
            <bc>DUF819</bc>
            <bc>DUF82</bc>
            <bc>DUF820</bc>
            <bc>DUF821</bc>
            <bc>DUF827</bc>
            <bc>DUF829</bc>
            <bc>DUF830</bc>
            <bc>DUF833</bc>
            <bc>DUF836</bc>
            <bc>DUF837</bc>
            <bc>DUF842</bc>
            <bc>DUF846</bc>
            <bc>DUF849</bc>
            <bc>DUF853</bc>
            <bc>DUF862</bc>
            <bc>DUF866</bc>
            <bc>DUF872</bc>
            <bc>DUF88</bc>
            <bc>DUF885</bc>
            <bc>DUF889</bc>
            <bc>DUF89</bc>
            <bc>DUF894</bc>
            <bc>DUF900</bc>
            <bc>DUF908</bc>
            <bc>DUF913</bc>
            <bc>DUF914</bc>
            <bc>DUF917</bc>
            <bc>DUF92</bc>
            <bc>DUF924</bc>
            <bc>DUF938</bc>
            <bc>DUF939</bc>
            <bc>DUF946</bc>
            <bc>DUF947</bc>
            <bc>DUF952</bc>
            <bc>DUF953</bc>
            <bc>DUF962</bc>
            <bc>DUF971</bc>
            <bc>DUF974</bc>
            <bc>DUSP</bc>
            <bc>DWNN</bc>
            <bc>DXP_redisom_C</bc>
            <bc>DXP_reductoisom</bc>
            <bc>Dabb</bc>
            <bc>Dak1</bc>
            <bc>Dak2</bc>
            <bc>Dala_Dala_lig_C</bc>
            <bc>Dala_Dala_lig_N</bc>
            <bc>Dam</bc>
            <bc>DapB_C</bc>
            <bc>DapB_N</bc>
            <bc>Daxx</bc>
            <bc>DbpA</bc>
            <bc>DcpS</bc>
            <bc>DcpS_C</bc>
            <bc>DctM</bc>
            <bc>Ded_cyto</bc>
            <bc>Defensin_2</bc>
            <bc>DegT_DnrJ_EryC1</bc>
            <bc>Dehydrin</bc>
            <bc>DeoC</bc>
            <bc>Destabilase</bc>
            <bc>Desulfoferrodox</bc>
            <bc>Det1</bc>
            <bc>Di19</bc>
            <bc>Dickkopf_N</bc>
            <bc>Dicty_CAR</bc>
            <bc>Dimerisation</bc>
            <bc>DinB</bc>
            <bc>Dioxygenase_C</bc>
            <bc>Dioxygenase_N</bc>
            <bc>Diphthamide_syn</bc>
            <bc>Disintegrin</bc>
            <bc>DivIC</bc>
            <bc>Dna2</bc>
            <bc>DnaB</bc>
            <bc>DnaB_C</bc>
            <bc>DnaJ</bc>
            <bc>DnaJ_C</bc>
            <bc>DnaJ_CXXCXGXG</bc>
            <bc>Dopey_N</bc>
            <bc>Dor1</bc>
            <bc>DoxX</bc>
            <bc>Dpoe2NT</bc>
            <bc>Dpy-30</bc>
            <bc>Dpy19</bc>
            <bc>Drc1-Sld2</bc>
            <bc>Drf_FH3</bc>
            <bc>Drf_GBD</bc>
            <bc>Drmip_Hesp</bc>
            <bc>DsbD</bc>
            <bc>Dus</bc>
            <bc>Dymeclin</bc>
            <bc>Dynactin</bc>
            <bc>Dynactin_p22</bc>
            <bc>Dynactin_p62</bc>
            <bc>Dynamin_M</bc>
            <bc>Dynamin_N</bc>
            <bc>Dynamitin</bc>
            <bc>Dynein_IC2</bc>
            <bc>Dynein_heavy</bc>
            <bc>Dynein_light</bc>
            <bc>Dyp_perox</bc>
            <bc>E1-E2_ATPase</bc>
            <bc>E1_DerP2_DerF2</bc>
            <bc>E1_dh</bc>
            <bc>E2F_TDP</bc>
            <bc>E2_bind</bc>
            <bc>E3_binding</bc>
            <bc>EAF</bc>
            <bc>EAL</bc>
            <bc>EAP30</bc>
            <bc>EB1</bc>
            <bc>EBP</bc>
            <bc>ECH</bc>
            <bc>ECSIT</bc>
            <bc>EF-1_beta_acid</bc>
            <bc>EF1G</bc>
            <bc>EF1_GNE</bc>
            <bc>EFG_C</bc>
            <bc>EFG_IV</bc>
            <bc>EFP</bc>
            <bc>EFP_N</bc>
            <bc>EF_TS</bc>
            <bc>EF_assoc_1</bc>
            <bc>EF_assoc_2</bc>
            <bc>EGF</bc>
            <bc>EGF_2</bc>
            <bc>EGF_CA</bc>
            <bc>EGF_alliinase</bc>
            <bc>EHN</bc>
            <bc>EI24</bc>
            <bc>EIF4E-T</bc>
            <bc>EIF_2_alpha</bc>
            <bc>EIN3</bc>
            <bc>EKR</bc>
            <bc>ELFV_dehydrog</bc>
            <bc>ELFV_dehydrog_N</bc>
            <bc>ELH</bc>
            <bc>ELL</bc>
            <bc>ELM2</bc>
            <bc>ELMO_CED12</bc>
            <bc>ELO</bc>
            <bc>EMG1</bc>
            <bc>EMP24_GP25L</bc>
            <bc>EMP70</bc>
            <bc>ENT</bc>
            <bc>ENTH</bc>
            <bc>EPL1</bc>
            <bc>EPSP_synthase</bc>
            <bc>EPTP</bc>
            <bc>ER</bc>
            <bc>ERCC4</bc>
            <bc>ERG2_Sigma1R</bc>
            <bc>ERG4_ERG24</bc>
            <bc>ERO1</bc>
            <bc>ER_lumen_recept</bc>
            <bc>ERp29</bc>
            <bc>ERp29_N</bc>
            <bc>ESCRT-II</bc>
            <bc>EST1</bc>
            <bc>ETC_C1_NDUFA4</bc>
            <bc>ETC_C1_NDUFA5</bc>
            <bc>ETF</bc>
            <bc>ETF_QO</bc>
            <bc>ETF_alpha</bc>
            <bc>ETX_MTX2</bc>
            <bc>EXOSC1</bc>
            <bc>EXS</bc>
            <bc>E_Pc_C</bc>
            <bc>EamA</bc>
            <bc>Eapp_C</bc>
            <bc>Ebp2</bc>
            <bc>Eco57I</bc>
            <bc>Ectoine_synth</bc>
            <bc>Eeig1</bc>
            <bc>Elf1</bc>
            <bc>Elong-fact-P_C</bc>
            <bc>Elongin_A</bc>
            <bc>EnY2</bc>
            <bc>EndIII_4Fe-2S</bc>
            <bc>Endomucin</bc>
            <bc>Endonuclease_1</bc>
            <bc>Endonuclease_5</bc>
            <bc>Endonuclease_7</bc>
            <bc>Endonuclease_NS</bc>
            <bc>Endosulfine</bc>
            <bc>Endotoxin_N</bc>
            <bc>Enhancin</bc>
            <bc>Enolase_C</bc>
            <bc>Enolase_N</bc>
            <bc>Ependymin</bc>
            <bc>Epimerase</bc>
            <bc>Epimerase_2</bc>
            <bc>Erf4</bc>
            <bc>Erg28</bc>
            <bc>Erv26</bc>
            <bc>Erythro_esteras</bc>
            <bc>Es2</bc>
            <bc>Esterase</bc>
            <bc>Esterase_phd</bc>
            <bc>EutB</bc>
            <bc>EutQ</bc>
            <bc>Evr1_Alr</bc>
            <bc>ExbD</bc>
            <bc>Exo70</bc>
            <bc>Exo_endo_phos</bc>
            <bc>Exonuc_VII_L</bc>
            <bc>Exonuc_V_gamma</bc>
            <bc>Exonuc_X-T</bc>
            <bc>Exostosin</bc>
            <bc>Extensin_2</bc>
            <bc>F-actin_cap_A</bc>
            <bc>F-box</bc>
            <bc>F1F0-ATPsyn_F</bc>
            <bc>F420_oxidored</bc>
            <bc>F5_F8_type_C</bc>
            <bc>FAA_hydrolase</bc>
            <bc>FAD-oxidase_C</bc>
            <bc>FAD_binding_1</bc>
            <bc>FAD_binding_2</bc>
            <bc>FAD_binding_3</bc>
            <bc>FAD_binding_4</bc>
            <bc>FAD_binding_5</bc>
            <bc>FAD_binding_6</bc>
            <bc>FAD_binding_7</bc>
            <bc>FAD_binding_8</bc>
            <bc>FAD_binding_9</bc>
            <bc>FAD_syn</bc>
            <bc>FANCF</bc>
            <bc>FANCL_C</bc>
            <bc>FAR1</bc>
            <bc>FAST_1</bc>
            <bc>FAT</bc>
            <bc>FATC</bc>
            <bc>FA_FANCE</bc>
            <bc>FA_desaturase</bc>
            <bc>FA_desaturase_2</bc>
            <bc>FA_hydroxylase</bc>
            <bc>FBA</bc>
            <bc>FBPase</bc>
            <bc>FCD</bc>
            <bc>FCH</bc>
            <bc>FDX-ACB</bc>
            <bc>FERM_C</bc>
            <bc>FERM_M</bc>
            <bc>FERM_N</bc>
            <bc>FF</bc>
            <bc>FFD_TFG</bc>
            <bc>FG-GAP</bc>
            <bc>FGE-sulfatase</bc>
            <bc>FGF</bc>
            <bc>FGGY_C</bc>
            <bc>FGGY_N</bc>
            <bc>FGase</bc>
            <bc>FH2</bc>
            <bc>FHA</bc>
            <bc>FHIPEP</bc>
            <bc>FIBP</bc>
            <bc>FIST</bc>
            <bc>FIST_C</bc>
            <bc>FKBP_C</bc>
            <bc>FLYWCH</bc>
            <bc>FMN_bind_2</bc>
            <bc>FMN_dh</bc>
            <bc>FMN_red</bc>
            <bc>FMO-like</bc>
            <bc>FNIP</bc>
            <bc>FOP_dimer</bc>
            <bc>FPL</bc>
            <bc>FPN1</bc>
            <bc>FR47</bc>
            <bc>FRG1</bc>
            <bc>FSA_C</bc>
            <bc>FSH1</bc>
            <bc>FTCD</bc>
            <bc>FTCD_C</bc>
            <bc>FTCD_N</bc>
            <bc>FTH</bc>
            <bc>FTHFS</bc>
            <bc>FTP</bc>
            <bc>FTR1</bc>
            <bc>FTSW_RODA_SPOVE</bc>
            <bc>FUN14</bc>
            <bc>FUR</bc>
            <bc>FUSC</bc>
            <bc>FYRC</bc>
            <bc>FYRN</bc>
            <bc>FYTT</bc>
            <bc>FYVE</bc>
            <bc>F_actin_cap_B</bc>
            <bc>F_bP_aldolase</bc>
            <bc>FabA</bc>
            <bc>Fapy_DNA_glyco</bc>
            <bc>Far-17a_AIG1</bc>
            <bc>Fasciclin</bc>
            <bc>Fascin</bc>
            <bc>FbpA</bc>
            <bc>Fcf1</bc>
            <bc>Fcf2</bc>
            <bc>Fe-ADH</bc>
            <bc>Fe-S_biosyn</bc>
            <bc>FeS</bc>
            <bc>Fe_hyd_SSU</bc>
            <bc>Fe_hyd_lg_C</bc>
            <bc>FecCD</bc>
            <bc>FecR</bc>
            <bc>FeoB_N</bc>
            <bc>Fer2</bc>
            <bc>Fer2_2</bc>
            <bc>Fer2_BFD</bc>
            <bc>Fer4</bc>
            <bc>FerI</bc>
            <bc>Ferric_reduct</bc>
            <bc>Ferritin</bc>
            <bc>Ferrochelatase</bc>
            <bc>Fes1</bc>
            <bc>Fez1</bc>
            <bc>FhuF</bc>
            <bc>Fibrillarin</bc>
            <bc>Fibrinogen_BP</bc>
            <bc>Fibrinogen_C</bc>
            <bc>Fic</bc>
            <bc>Filament</bc>
            <bc>Filamin</bc>
            <bc>FimP</bc>
            <bc>Fimbrial</bc>
            <bc>Fip1</bc>
            <bc>Flagellin_C</bc>
            <bc>Flagellin_N</bc>
            <bc>Flavin_Reduct</bc>
            <bc>Flavodoxin_1</bc>
            <bc>Flavodoxin_2</bc>
            <bc>Flavokinase</bc>
            <bc>Flavoprotein</bc>
            <bc>Flg_bb_rod</bc>
            <bc>FliE</bc>
            <bc>FliH</bc>
            <bc>FmdA_AmdA</bc>
            <bc>Fmp27</bc>
            <bc>Fmp27_GFWDK</bc>
            <bc>Fmp27_WPPW</bc>
            <bc>Foie-gras_1</bc>
            <bc>FolB</bc>
            <bc>Folate_carrier</bc>
            <bc>Folate_rec</bc>
            <bc>Folliculin</bc>
            <bc>Fork_head</bc>
            <bc>Fork_head_N</bc>
            <bc>Form_Nir_trans</bc>
            <bc>Formyl_trans_C</bc>
            <bc>Formyl_trans_N</bc>
            <bc>Fra10Ac1</bc>
            <bc>Frag1</bc>
            <bc>FragX_IP</bc>
            <bc>Frataxin_Cyay</bc>
            <bc>Fringe</bc>
            <bc>Frizzled</bc>
            <bc>Fructosamin_kin</bc>
            <bc>FtsA</bc>
            <bc>FtsH_ext</bc>
            <bc>FtsJ</bc>
            <bc>FtsK_SpoIIIE</bc>
            <bc>FtsX</bc>
            <bc>Ftsk_gamma</bc>
            <bc>Fucokinase</bc>
            <bc>FumaraseC_C</bc>
            <bc>Fumble</bc>
            <bc>Fumerase</bc>
            <bc>Fumerase_C</bc>
            <bc>Fz</bc>
            <bc>G-alpha</bc>
            <bc>G-gamma</bc>
            <bc>G-patch</bc>
            <bc>G10</bc>
            <bc>G6PD_C</bc>
            <bc>G6PD_N</bc>
            <bc>G8</bc>
            <bc>GAF</bc>
            <bc>GAGA</bc>
            <bc>GARS_A</bc>
            <bc>GARS_C</bc>
            <bc>GARS_N</bc>
            <bc>GAS2</bc>
            <bc>GASA</bc>
            <bc>GAT</bc>
            <bc>GATA</bc>
            <bc>GATA-N</bc>
            <bc>GATase</bc>
            <bc>GATase_2</bc>
            <bc>GATase_3</bc>
            <bc>GBA2_N</bc>
            <bc>GBP</bc>
            <bc>GBP_C</bc>
            <bc>GCC2_GCC3</bc>
            <bc>GCD14</bc>
            <bc>GCFC</bc>
            <bc>GCK</bc>
            <bc>GCM</bc>
            <bc>GCN5L1</bc>
            <bc>GCR1_C</bc>
            <bc>GCS</bc>
            <bc>GCV_H</bc>
            <bc>GCV_T</bc>
            <bc>GCV_T_C</bc>
            <bc>GDA1_CD39</bc>
            <bc>GDC-P</bc>
            <bc>GDE_C</bc>
            <bc>GDI</bc>
            <bc>GDPD</bc>
            <bc>GD_AH_C</bc>
            <bc>GED</bc>
            <bc>GET2</bc>
            <bc>GETHR</bc>
            <bc>GFA</bc>
            <bc>GFO_IDH_MocA</bc>
            <bc>GFO_IDH_MocA_C</bc>
            <bc>GGDEF</bc>
            <bc>GH3</bc>
            <bc>GHMP_kinases_C</bc>
            <bc>GHMP_kinases_N</bc>
            <bc>GIDA</bc>
            <bc>GIDE</bc>
            <bc>GILT</bc>
            <bc>GIT_SHD</bc>
            <bc>GIY-YIG</bc>
            <bc>GLE1</bc>
            <bc>GLF</bc>
            <bc>GLTP</bc>
            <bc>GLTT</bc>
            <bc>GMC_oxred_C</bc>
            <bc>GMC_oxred_N</bc>
            <bc>GMP_PDE_delta</bc>
            <bc>GMP_synt_C</bc>
            <bc>GN3L_Grn1</bc>
            <bc>GNT-I</bc>
            <bc>GON</bc>
            <bc>GPI2</bc>
            <bc>GPP34</bc>
            <bc>GPS</bc>
            <bc>GPW_gp25</bc>
            <bc>GRAB</bc>
            <bc>GRAM</bc>
            <bc>GRASP55_65</bc>
            <bc>GRIM-19</bc>
            <bc>GRIP</bc>
            <bc>GRP</bc>
            <bc>GSDH</bc>
            <bc>GSH-S_ATP</bc>
            <bc>GSH-S_N</bc>
            <bc>GSHPx</bc>
            <bc>GSH_synth_ATP</bc>
            <bc>GSH_synthase</bc>
            <bc>GSIII_N</bc>
            <bc>GSPII_E</bc>
            <bc>GSPII_E_N</bc>
            <bc>GSPII_F</bc>
            <bc>GSPII_G</bc>
            <bc>GSPII_IJ</bc>
            <bc>GSP_synth</bc>
            <bc>GST_C</bc>
            <bc>GST_N</bc>
            <bc>GT36_AF</bc>
            <bc>GTP1_OBG</bc>
            <bc>GTP_CH_N</bc>
            <bc>GTP_EFTU</bc>
            <bc>GTP_EFTU_D2</bc>
            <bc>GTP_EFTU_D3</bc>
            <bc>GTP_cyclohydro2</bc>
            <bc>GTP_cyclohydroI</bc>
            <bc>GUCT</bc>
            <bc>GWT1</bc>
            <bc>GXGXG</bc>
            <bc>GYF</bc>
            <bc>G_glu_transpept</bc>
            <bc>Gaa1</bc>
            <bc>Gal-3-0_sulfotr</bc>
            <bc>Gal-bind_lectin</bc>
            <bc>GalKase_gal_bdg</bc>
            <bc>GalP_UDP_tr_C</bc>
            <bc>GalP_UDP_transf</bc>
            <bc>Gal_Lectin</bc>
            <bc>Galactosyl_T</bc>
            <bc>Galactosyl_T_2</bc>
            <bc>Gamma-COP</bc>
            <bc>Gamma-thionin</bc>
            <bc>Gar1</bc>
            <bc>GatB_N</bc>
            <bc>GatB_Yqey</bc>
            <bc>Gb3_synth</bc>
            <bc>Gcd10p</bc>
            <bc>GcpE</bc>
            <bc>Gelsolin</bc>
            <bc>Gemin6</bc>
            <bc>Gemin7</bc>
            <bc>GerE</bc>
            <bc>GidB</bc>
            <bc>Git3</bc>
            <bc>Git3_C</bc>
            <bc>GlcNAc_2-epim</bc>
            <bc>Gln-synt_C</bc>
            <bc>Gln-synt_N</bc>
            <bc>Globin</bc>
            <bc>Glt_symporter</bc>
            <bc>Glu-tRNAGln</bc>
            <bc>Glu_cys_ligase</bc>
            <bc>Glu_syn_central</bc>
            <bc>Glu_synthase</bc>
            <bc>Glucan_synthase</bc>
            <bc>Glucokinase</bc>
            <bc>Glucosamine_iso</bc>
            <bc>GlutR_N</bc>
            <bc>Glutaminase</bc>
            <bc>Glutaredoxin</bc>
            <bc>Glutenin_hmw</bc>
            <bc>Gly_acyl_tr_C</bc>
            <bc>Gly_kinase</bc>
            <bc>Gly_transf_sug</bc>
            <bc>Glyco_hydro_1</bc>
            <bc>Glyco_hydro_10</bc>
            <bc>Glyco_hydro_12</bc>
            <bc>Glyco_hydro_15</bc>
            <bc>Glyco_hydro_16</bc>
            <bc>Glyco_hydro_17</bc>
            <bc>Glyco_hydro_18</bc>
            <bc>Glyco_hydro_19</bc>
            <bc>Glyco_hydro_2</bc>
            <bc>Glyco_hydro_20</bc>
            <bc>Glyco_hydro_20b</bc>
            <bc>Glyco_hydro_25</bc>
            <bc>Glyco_hydro_26</bc>
            <bc>Glyco_hydro_28</bc>
            <bc>Glyco_hydro_2_C</bc>
            <bc>Glyco_hydro_2_N</bc>
            <bc>Glyco_hydro_3</bc>
            <bc>Glyco_hydro_30</bc>
            <bc>Glyco_hydro_31</bc>
            <bc>Glyco_hydro_32C</bc>
            <bc>Glyco_hydro_32N</bc>
            <bc>Glyco_hydro_35</bc>
            <bc>Glyco_hydro_38</bc>
            <bc>Glyco_hydro_38C</bc>
            <bc>Glyco_hydro_39</bc>
            <bc>Glyco_hydro_3_C</bc>
            <bc>Glyco_hydro_42</bc>
            <bc>Glyco_hydro_42M</bc>
            <bc>Glyco_hydro_43</bc>
            <bc>Glyco_hydro_45</bc>
            <bc>Glyco_hydro_46</bc>
            <bc>Glyco_hydro_47</bc>
            <bc>Glyco_hydro_49</bc>
            <bc>Glyco_hydro_53</bc>
            <bc>Glyco_hydro_6</bc>
            <bc>Glyco_hydro_61</bc>
            <bc>Glyco_hydro_63</bc>
            <bc>Glyco_hydro_65C</bc>
            <bc>Glyco_hydro_65N</bc>
            <bc>Glyco_hydro_65m</bc>
            <bc>Glyco_hydro_67C</bc>
            <bc>Glyco_hydro_67M</bc>
            <bc>Glyco_hydro_67N</bc>
            <bc>Glyco_hydro_68</bc>
            <bc>Glyco_hydro_7</bc>
            <bc>Glyco_hydro_71</bc>
            <bc>Glyco_hydro_72</bc>
            <bc>Glyco_hydro_76</bc>
            <bc>Glyco_hydro_77</bc>
            <bc>Glyco_hydro_79n</bc>
            <bc>Glyco_hydro_8</bc>
            <bc>Glyco_hydro_81</bc>
            <bc>Glyco_hydro_85</bc>
            <bc>Glyco_hydro_88</bc>
            <bc>Glyco_hydro_9</bc>
            <bc>Glyco_hydro_92</bc>
            <bc>Glyco_hydro_cc</bc>
            <bc>Glyco_tran_28_C</bc>
            <bc>Glyco_transf_10</bc>
            <bc>Glyco_transf_11</bc>
            <bc>Glyco_transf_15</bc>
            <bc>Glyco_transf_17</bc>
            <bc>Glyco_transf_20</bc>
            <bc>Glyco_transf_22</bc>
            <bc>Glyco_transf_25</bc>
            <bc>Glyco_transf_28</bc>
            <bc>Glyco_transf_29</bc>
            <bc>Glyco_transf_34</bc>
            <bc>Glyco_transf_36</bc>
            <bc>Glyco_transf_43</bc>
            <bc>Glyco_transf_5</bc>
            <bc>Glyco_transf_54</bc>
            <bc>Glyco_transf_64</bc>
            <bc>Glyco_transf_8</bc>
            <bc>Glycogen_syn</bc>
            <bc>Glycolytic</bc>
            <bc>Glycophorin_A</bc>
            <bc>Glycos_trans_3N</bc>
            <bc>Glycos_transf_1</bc>
            <bc>Glycos_transf_2</bc>
            <bc>Glycos_transf_3</bc>
            <bc>Glycos_transf_4</bc>
            <bc>Glyoxal_oxid_N</bc>
            <bc>Glyoxalase</bc>
            <bc>GntP_permease</bc>
            <bc>GntR</bc>
            <bc>Golgin_A5</bc>
            <bc>Got1</bc>
            <bc>Gp_dh_C</bc>
            <bc>Gp_dh_N</bc>
            <bc>GpcrRhopsn4</bc>
            <bc>Gpi1</bc>
            <bc>Gpi16</bc>
            <bc>Granulin</bc>
            <bc>GreA_GreB</bc>
            <bc>GreA_GreB_N</bc>
            <bc>Grp1_Fun34_YaaH</bc>
            <bc>GrpE</bc>
            <bc>GspK</bc>
            <bc>Gtr1_RagA</bc>
            <bc>Guanylate_cyc</bc>
            <bc>Guanylate_cyc_2</bc>
            <bc>Guanylate_kin</bc>
            <bc>H2TH</bc>
            <bc>HA2</bc>
            <bc>HABP4_PAI-RBP1</bc>
            <bc>HALZ</bc>
            <bc>HAMP</bc>
            <bc>HAND</bc>
            <bc>HAP1_N</bc>
            <bc>HAP2-GCS1</bc>
            <bc>HAT</bc>
            <bc>HATPase_c</bc>
            <bc>HC2</bc>
            <bc>HCNGP</bc>
            <bc>HCO3_cotransp</bc>
            <bc>HCR</bc>
            <bc>HCaRG</bc>
            <bc>HD</bc>
            <bc>HDA2-3</bc>
            <bc>HDAC_interact</bc>
            <bc>HEAT</bc>
            <bc>HEAT_PBS</bc>
            <bc>HECT</bc>
            <bc>HELP</bc>
            <bc>HEM4</bc>
            <bc>HET</bc>
            <bc>HGTP_anticodon</bc>
            <bc>HHH</bc>
            <bc>HI0933_like</bc>
            <bc>HIG_1_N</bc>
            <bc>HIN</bc>
            <bc>HIRAN</bc>
            <bc>HIRA_B</bc>
            <bc>HIT</bc>
            <bc>HK</bc>
            <bc>HLH</bc>
            <bc>HMA</bc>
            <bc>HMG-CoA_red</bc>
            <bc>HMG14_17</bc>
            <bc>HMGL-like</bc>
            <bc>HMG_CoA_synt_C</bc>
            <bc>HMG_CoA_synt_N</bc>
            <bc>HMG_box</bc>
            <bc>HNH</bc>
            <bc>HNOB</bc>
            <bc>HNOBA</bc>
            <bc>HOOK</bc>
            <bc>HORMA</bc>
            <bc>HPC2</bc>
            <bc>HPP</bc>
            <bc>HPPK</bc>
            <bc>HR1</bc>
            <bc>HRDC</bc>
            <bc>HSA</bc>
            <bc>HSBP1</bc>
            <bc>HSCB_C</bc>
            <bc>HSF_DNA-bind</bc>
            <bc>HSP20</bc>
            <bc>HSP70</bc>
            <bc>HSP90</bc>
            <bc>HTH_1</bc>
            <bc>HTH_11</bc>
            <bc>HTH_3</bc>
            <bc>HTH_5</bc>
            <bc>HTH_6</bc>
            <bc>HTH_7</bc>
            <bc>HTH_8</bc>
            <bc>HTH_9</bc>
            <bc>HTH_AraC</bc>
            <bc>HTH_IclR</bc>
            <bc>HTH_psq</bc>
            <bc>HVSL</bc>
            <bc>HYR</bc>
            <bc>H_PPase</bc>
            <bc>H_lectin</bc>
            <bc>Haemagg_act</bc>
            <bc>Ham1p_like</bc>
            <bc>Hamartin</bc>
            <bc>Hap2_elong</bc>
            <bc>Hat1_N</bc>
            <bc>HbrB</bc>
            <bc>He_PIG</bc>
            <bc>Helicase_C</bc>
            <bc>HemN_C</bc>
            <bc>Heme_oxygenase</bc>
            <bc>Hemerythrin</bc>
            <bc>Hemocyanin_C</bc>
            <bc>Hemocyanin_M</bc>
            <bc>Hemopexin</bc>
            <bc>Hep_59</bc>
            <bc>Hepar_II_III</bc>
            <bc>Hexapep</bc>
            <bc>Hexokinase_1</bc>
            <bc>Hexokinase_2</bc>
            <bc>HgmA</bc>
            <bc>HhH-GPD</bc>
            <bc>Hint</bc>
            <bc>HipA_C</bc>
            <bc>HipA_N</bc>
            <bc>Hira</bc>
            <bc>HisG</bc>
            <bc>HisG_C</bc>
            <bc>HisKA</bc>
            <bc>His_biosynth</bc>
            <bc>His_kinase</bc>
            <bc>Hist_deacetyl</bc>
            <bc>Histidinol_dh</bc>
            <bc>Histone</bc>
            <bc>Histone_HNS</bc>
            <bc>HlyD</bc>
            <bc>HlyIII</bc>
            <bc>Hom_end_hint</bc>
            <bc>Homeobox</bc>
            <bc>Homoserine_dh</bc>
            <bc>HpaB_N</bc>
            <bc>HpcH_HpaI</bc>
            <bc>Hpt</bc>
            <bc>HsbA</bc>
            <bc>HtrL_YibB</bc>
            <bc>Hus1</bc>
            <bc>HutD</bc>
            <bc>HxlR</bc>
            <bc>Hyccin</bc>
            <bc>Hydant_A_N</bc>
            <bc>Hydantoinase_A</bc>
            <bc>Hydantoinase_B</bc>
            <bc>Hydrolase</bc>
            <bc>Hydrolase_3</bc>
            <bc>Hydrolase_4</bc>
            <bc>Hydroxy-O-Methy</bc>
            <bc>I-set</bc>
            <bc>IATP</bc>
            <bc>IBB</bc>
            <bc>IBN_N</bc>
            <bc>IBR</bc>
            <bc>ICAT</bc>
            <bc>ICL</bc>
            <bc>ICMT</bc>
            <bc>ICln_channel</bc>
            <bc>IDH</bc>
            <bc>IDO</bc>
            <bc>IF-2</bc>
            <bc>IF-2B</bc>
            <bc>IF2_N</bc>
            <bc>IF3_C</bc>
            <bc>IF3_N</bc>
            <bc>IF4E</bc>
            <bc>IFP_35_N</bc>
            <bc>IFRD</bc>
            <bc>IFRD_C</bc>
            <bc>IFT46_B_C</bc>
            <bc>IFT57</bc>
            <bc>IF_tail</bc>
            <bc>IGPD</bc>
            <bc>IGPS</bc>
            <bc>IGR</bc>
            <bc>IIGP</bc>
            <bc>IKI3</bc>
            <bc>ILVD_EDD</bc>
            <bc>IMD</bc>
            <bc>IML2</bc>
            <bc>IMPDH</bc>
            <bc>IMS</bc>
            <bc>IMS_C</bc>
            <bc>IMS_HHH</bc>
            <bc>INCENP_ARK-bind</bc>
            <bc>INCENP_N</bc>
            <bc>INSIG</bc>
            <bc>IPK</bc>
            <bc>IPP-2</bc>
            <bc>IPPT</bc>
            <bc>IPT</bc>
            <bc>IP_trans</bc>
            <bc>IQ</bc>
            <bc>IRK</bc>
            <bc>ISN1</bc>
            <bc>IU_nuc_hydro</bc>
            <bc>I_LWEQ</bc>
            <bc>IclR</bc>
            <bc>Ifi-6-16</bc>
            <bc>IlvC</bc>
            <bc>IlvN</bc>
            <bc>Img2</bc>
            <bc>Indigoidine_A</bc>
            <bc>Inhibitor_I29</bc>
            <bc>Inhibitor_I9</bc>
            <bc>Inhibitor_PI31</bc>
            <bc>Init_tRNA_PT</bc>
            <bc>Inos-1-P_synth</bc>
            <bc>Inositol_P</bc>
            <bc>Ins134_P3_kin</bc>
            <bc>Ins145_P3_rec</bc>
            <bc>Ins_P5_2-kin</bc>
            <bc>Integrase</bc>
            <bc>Integrase_Zn</bc>
            <bc>Interfer-bind</bc>
            <bc>Intg_mem_TP0381</bc>
            <bc>Intron_maturas2</bc>
            <bc>Ion_trans</bc>
            <bc>Ion_trans_2</bc>
            <bc>Ion_trans_N</bc>
            <bc>Ipi1_N</bc>
            <bc>Iron_permease</bc>
            <bc>Iso_dh</bc>
            <bc>Isochorismatase</bc>
            <bc>IspD</bc>
            <bc>Ist1</bc>
            <bc>IstB</bc>
            <bc>Isy1</bc>
            <bc>IucA_IucC</bc>
            <bc>JTB</bc>
            <bc>Jacalin</bc>
            <bc>JmjC</bc>
            <bc>JmjN</bc>
            <bc>Josephin</bc>
            <bc>KA1</bc>
            <bc>KAP</bc>
            <bc>KAP_NTPase</bc>
            <bc>KAT11</bc>
            <bc>KBP_C</bc>
            <bc>KH_1</bc>
            <bc>KH_2</bc>
            <bc>KIF1B</bc>
            <bc>KIX</bc>
            <bc>KLRAQ</bc>
            <bc>KOG2701</bc>
            <bc>KOW</bc>
            <bc>KR</bc>
            <bc>KTI12</bc>
            <bc>K_tetra</bc>
            <bc>K_trans</bc>
            <bc>KaiC</bc>
            <bc>Kazal_1</bc>
            <bc>Kazal_2</bc>
            <bc>Kdo</bc>
            <bc>Kelch_1</bc>
            <bc>Kelch_2</bc>
            <bc>Keratin_assoc</bc>
            <bc>Ketoacyl-synt_C</bc>
            <bc>KilA-N</bc>
            <bc>Kin17_mid</bc>
            <bc>Kinesin</bc>
            <bc>Kinetochor_Ybp2</bc>
            <bc>Kp4</bc>
            <bc>Kri1</bc>
            <bc>Kringle</bc>
            <bc>Ku</bc>
            <bc>Ku_C</bc>
            <bc>Ku_N</bc>
            <bc>Ku_PK_bind</bc>
            <bc>Kua-UEV1_localn</bc>
            <bc>Kunitz_BPTI</bc>
            <bc>KxDL</bc>
            <bc>L31</bc>
            <bc>L51_S25_CI-B8</bc>
            <bc>LACT</bc>
            <bc>LAG1-DNAbind</bc>
            <bc>LAGLIDADG_1</bc>
            <bc>LAGLIDADG_2</bc>
            <bc>LANC_like</bc>
            <bc>LBP_BPI_CETP</bc>
            <bc>LBP_BPI_CETP_C</bc>
            <bc>LBR_tudor</bc>
            <bc>LCCL</bc>
            <bc>LCM</bc>
            <bc>LEA_2</bc>
            <bc>LEA_4</bc>
            <bc>LEH</bc>
            <bc>LETM1</bc>
            <bc>LIM</bc>
            <bc>LIM_bind</bc>
            <bc>LMBR1</bc>
            <bc>LMWPc</bc>
            <bc>LNS2</bc>
            <bc>LOH1CR12</bc>
            <bc>LON</bc>
            <bc>LRRNT</bc>
            <bc>LRRNT_2</bc>
            <bc>LRR_1</bc>
            <bc>LRS4</bc>
            <bc>LSM</bc>
            <bc>LTV</bc>
            <bc>LUC7</bc>
            <bc>LYTB</bc>
            <bc>L_HGMIC_fpl</bc>
            <bc>La</bc>
            <bc>LacAB_rpiB</bc>
            <bc>LacI</bc>
            <bc>LacY_symp</bc>
            <bc>Lactamase_B</bc>
            <bc>Lactate_perm</bc>
            <bc>LamB_YcsF</bc>
            <bc>Laminin_EGF</bc>
            <bc>Laminin_G_2</bc>
            <bc>Las1</bc>
            <bc>Ldh_1_C</bc>
            <bc>Ldh_1_N</bc>
            <bc>Ldh_2</bc>
            <bc>Ldl_recept_a</bc>
            <bc>Lectin_C</bc>
            <bc>Lectin_leg-like</bc>
            <bc>Lectin_legB</bc>
            <bc>Leo1</bc>
            <bc>LepA_C</bc>
            <bc>LeuA_dimer</bc>
            <bc>Leu_Phe_trans</bc>
            <bc>Leuk-A4-hydro_C</bc>
            <bc>Lge1</bc>
            <bc>Lgl_C</bc>
            <bc>LicD</bc>
            <bc>LigB</bc>
            <bc>Lig_chan</bc>
            <bc>Lig_chan-Glu_bd</bc>
            <bc>Ligase_CoA</bc>
            <bc>Linker_histone</bc>
            <bc>Lip_A_acyltrans</bc>
            <bc>Lip_prot_lig_C</bc>
            <bc>Lipase</bc>
            <bc>Lipase3_N</bc>
            <bc>Lipase_2</bc>
            <bc>Lipase_3</bc>
            <bc>Lipase_GDSL</bc>
            <bc>Lipid_DES</bc>
            <bc>Lipin_N</bc>
            <bc>Lipocalin</bc>
            <bc>Lipocalin_2</bc>
            <bc>Lipoprotein_9</bc>
            <bc>Lipoxygenase</bc>
            <bc>LisH</bc>
            <bc>Lon_C</bc>
            <bc>LpxC</bc>
            <bc>LpxK</bc>
            <bc>LrgB</bc>
            <bc>LsmAD</bc>
            <bc>Lsm_interact</bc>
            <bc>LtrA</bc>
            <bc>Lum_binding</bc>
            <bc>Lung_7-TM_R</bc>
            <bc>Lyase_1</bc>
            <bc>Lyase_8</bc>
            <bc>Lyase_8_N</bc>
            <bc>LysE</bc>
            <bc>LysM</bc>
            <bc>LysR_substrate</bc>
            <bc>Lysine_decarbox</bc>
            <bc>Lysyl_oxidase</bc>
            <bc>LytTR</bc>
            <bc>M16C_assoc</bc>
            <bc>M20_dimer</bc>
            <bc>MA3</bc>
            <bc>MACPF</bc>
            <bc>MAD</bc>
            <bc>MADF_DNA_bdg</bc>
            <bc>MAGE</bc>
            <bc>MAM</bc>
            <bc>MAM33</bc>
            <bc>MAP1_LC3</bc>
            <bc>MAP65_ASE1</bc>
            <bc>MAPEG</bc>
            <bc>MAPKK1_Int</bc>
            <bc>MARCKS</bc>
            <bc>MARVEL</bc>
            <bc>MAR_sialic_bdg</bc>
            <bc>MAS20</bc>
            <bc>MAT1</bc>
            <bc>MATH</bc>
            <bc>MBA1</bc>
            <bc>MBD</bc>
            <bc>MBF1</bc>
            <bc>MBOAT</bc>
            <bc>MBT</bc>
            <bc>MCD</bc>
            <bc>MCE</bc>
            <bc>MCM</bc>
            <bc>MCM2_N</bc>
            <bc>MCPsignal</bc>
            <bc>MDM31_MDM32</bc>
            <bc>MEA1</bc>
            <bc>MENTAL</bc>
            <bc>META</bc>
            <bc>MFAP1_C</bc>
            <bc>MFS_1</bc>
            <bc>MG1</bc>
            <bc>MGAT2</bc>
            <bc>MGS</bc>
            <bc>MHYT</bc>
            <bc>MIB_HERC2</bc>
            <bc>MIF</bc>
            <bc>MIF4G</bc>
            <bc>MIF4G_like</bc>
            <bc>MIF4G_like_2</bc>
            <bc>MIG-14_Wnt-bd</bc>
            <bc>MIP</bc>
            <bc>MIP-T3</bc>
            <bc>MIR</bc>
            <bc>MIT</bc>
            <bc>MKT1_C</bc>
            <bc>MKT1_N</bc>
            <bc>MMPL</bc>
            <bc>MMR_HSR1</bc>
            <bc>MMR_HSR1_C</bc>
            <bc>MMS1</bc>
            <bc>MMS19_N</bc>
            <bc>MM_CoA_mutase</bc>
            <bc>MMgT</bc>
            <bc>MMtag</bc>
            <bc>MOFRL</bc>
            <bc>MORN</bc>
            <bc>MOSC</bc>
            <bc>MOSC_N</bc>
            <bc>MOZ_SAS</bc>
            <bc>MPP6</bc>
            <bc>MPPN</bc>
            <bc>MRC1</bc>
            <bc>MRG</bc>
            <bc>MRJP</bc>
            <bc>MRP</bc>
            <bc>MRP-L27</bc>
            <bc>MRP-L28</bc>
            <bc>MRP-L46</bc>
            <bc>MRP-L47</bc>
            <bc>MRP-S23</bc>
            <bc>MRP-S28</bc>
            <bc>MRP-S33</bc>
            <bc>MRP_L53</bc>
            <bc>MR_MLE</bc>
            <bc>MR_MLE_N</bc>
            <bc>MSC</bc>
            <bc>MS_channel</bc>
            <bc>MT-A70</bc>
            <bc>MTHFR</bc>
            <bc>MTP18</bc>
            <bc>MTS</bc>
            <bc>MULE</bc>
            <bc>MVIN</bc>
            <bc>MVP_shoulder</bc>
            <bc>Mac</bc>
            <bc>Macro</bc>
            <bc>Mad3_BUB1_I</bc>
            <bc>Maf</bc>
            <bc>Maf1</bc>
            <bc>Mago-bind</bc>
            <bc>Mago_nashi</bc>
            <bc>Mak10</bc>
            <bc>Mak16</bc>
            <bc>Malate_synthase</bc>
            <bc>Malectin</bc>
            <bc>Malic_M</bc>
            <bc>Man-6-P_recep</bc>
            <bc>Mannitol_dh</bc>
            <bc>Mannitol_dh_C</bc>
            <bc>MannoseP_isomer</bc>
            <bc>Mannosyl_trans</bc>
            <bc>Mannosyl_trans2</bc>
            <bc>Mannosyl_trans3</bc>
            <bc>MaoC_dehydratas</bc>
            <bc>MarR</bc>
            <bc>MatE</bc>
            <bc>Matrilin_ccoil</bc>
            <bc>MazG</bc>
            <bc>Mcm10</bc>
            <bc>Mec-17</bc>
            <bc>Meckelin</bc>
            <bc>Med1</bc>
            <bc>Med10</bc>
            <bc>Med11</bc>
            <bc>Med12</bc>
            <bc>Med12-LCEWAV</bc>
            <bc>Med13_C</bc>
            <bc>Med13_N</bc>
            <bc>Med14</bc>
            <bc>Med15</bc>
            <bc>Med15_fungi</bc>
            <bc>Med16</bc>
            <bc>Med17</bc>
            <bc>Med18</bc>
            <bc>Med19</bc>
            <bc>Med2</bc>
            <bc>Med20</bc>
            <bc>Med21</bc>
            <bc>Med22</bc>
            <bc>Med23</bc>
            <bc>Med24_N</bc>
            <bc>Med25_NR-box</bc>
            <bc>Med25_VWA</bc>
            <bc>Med26</bc>
            <bc>Med27</bc>
            <bc>Med28</bc>
            <bc>Med29</bc>
            <bc>Med31</bc>
            <bc>Med4</bc>
            <bc>Med6</bc>
            <bc>Med7</bc>
            <bc>Med8</bc>
            <bc>Med9</bc>
            <bc>Mei5</bc>
            <bc>Melibiase</bc>
            <bc>Mem_trans</bc>
            <bc>Membr_traf_MHD</bc>
            <bc>Membralin</bc>
            <bc>Memo</bc>
            <bc>Menin</bc>
            <bc>MerC</bc>
            <bc>MerR</bc>
            <bc>MerR-DNA-bind</bc>
            <bc>MerT</bc>
            <bc>Mesd</bc>
            <bc>MetW</bc>
            <bc>Met_10</bc>
            <bc>Met_synt_B12</bc>
            <bc>Metalloenzyme</bc>
            <bc>Metallopep</bc>
            <bc>Metallophos</bc>
            <bc>Meth_synt_1</bc>
            <bc>Meth_synt_2</bc>
            <bc>Methyltrans_RNA</bc>
            <bc>Methyltrans_SAM</bc>
            <bc>MethyltransfD12</bc>
            <bc>Methyltransf_10</bc>
            <bc>Methyltransf_11</bc>
            <bc>Methyltransf_12</bc>
            <bc>Methyltransf_15</bc>
            <bc>Methyltransf_16</bc>
            <bc>Methyltransf_1N</bc>
            <bc>Methyltransf_2</bc>
            <bc>Methyltransf_3</bc>
            <bc>Methyltransf_4</bc>
            <bc>Methyltransf_5</bc>
            <bc>Methyltransf_6</bc>
            <bc>Methyltransf_7</bc>
            <bc>Methyltransf_8</bc>
            <bc>Methyltransf_FA</bc>
            <bc>Mg_chelatase</bc>
            <bc>Mga</bc>
            <bc>Mgm101p</bc>
            <bc>MgsA_C</bc>
            <bc>MgtC</bc>
            <bc>MgtE</bc>
            <bc>MgtE_N</bc>
            <bc>MiAMP1</bc>
            <bc>Mic1</bc>
            <bc>Microtub_assoc</bc>
            <bc>Mid2</bc>
            <bc>Mif2</bc>
            <bc>Milton</bc>
            <bc>MinC_C</bc>
            <bc>MinC_N</bc>
            <bc>MipZ</bc>
            <bc>Miro</bc>
            <bc>Mis12</bc>
            <bc>Mis12_component</bc>
            <bc>Mis14</bc>
            <bc>Mis6</bc>
            <bc>Misat_Myo_SegII</bc>
            <bc>MitoNEET_N</bc>
            <bc>Mito_carr</bc>
            <bc>Mitofilin</bc>
            <bc>Mlf1IP</bc>
            <bc>MmgE_PrpD</bc>
            <bc>Mmp37</bc>
            <bc>Mnd1</bc>
            <bc>Mo-co_dimer</bc>
            <bc>Mo25</bc>
            <bc>MoCF_biosynth</bc>
            <bc>MoaC</bc>
            <bc>MoaE</bc>
            <bc>Mob1_phocein</bc>
            <bc>MobB</bc>
            <bc>Mob_synth_C</bc>
            <bc>Mod_r</bc>
            <bc>MoeA_C</bc>
            <bc>MoeA_N</bc>
            <bc>MoeZ_MoeB</bc>
            <bc>Mog1</bc>
            <bc>Molybdop_Fe4S4</bc>
            <bc>Molybdopterin</bc>
            <bc>Molydop_binding</bc>
            <bc>Mon1</bc>
            <bc>Morph_protein1</bc>
            <bc>MotA_ExbB</bc>
            <bc>Motile_Sperm</bc>
            <bc>Mov34</bc>
            <bc>Mpp10</bc>
            <bc>Mpv17_PMP22</bc>
            <bc>Mqo</bc>
            <bc>Mre11_DNA_bind</bc>
            <bc>MreB_Mbl</bc>
            <bc>MscL</bc>
            <bc>Mss4</bc>
            <bc>MtN3_slv</bc>
            <bc>Mt_ATP-synt_B</bc>
            <bc>Mt_ATP-synt_D</bc>
            <bc>Mtc</bc>
            <bc>Mu-like_gpT</bc>
            <bc>MuDR</bc>
            <bc>Muc_lac_enz</bc>
            <bc>Multi_Drug_Res</bc>
            <bc>MurB_C</bc>
            <bc>Mur_ligase</bc>
            <bc>Mur_ligase_C</bc>
            <bc>Mur_ligase_M</bc>
            <bc>Mus7</bc>
            <bc>Musclin</bc>
            <bc>Muskelin_N</bc>
            <bc>MutL_C</bc>
            <bc>MutS_I</bc>
            <bc>MutS_II</bc>
            <bc>MutS_III</bc>
            <bc>MutS_IV</bc>
            <bc>MutS_V</bc>
            <bc>MyTH4</bc>
            <bc>Myb_DNA-bind_2</bc>
            <bc>Myb_DNA-binding</bc>
            <bc>Myosin_N</bc>
            <bc>Myosin_TH1</bc>
            <bc>Myosin_head</bc>
            <bc>Myosin_tail_1</bc>
            <bc>Myotub-related</bc>
            <bc>N-SET</bc>
            <bc>N1221</bc>
            <bc>N2227</bc>
            <bc>N6-adenineMlase</bc>
            <bc>N6_Mtase</bc>
            <bc>N6_N4_Mtase</bc>
            <bc>NAC</bc>
            <bc>NACHT</bc>
            <bc>NAD-GH</bc>
            <bc>NADH-G_4Fe-4S_3</bc>
            <bc>NADH-u_ox-rdase</bc>
            <bc>NADH5_C</bc>
            <bc>NADH_4Fe-4S</bc>
            <bc>NADH_ub_rd_NUML</bc>
            <bc>NADHdh</bc>
            <bc>NAD_Gly3P_dh_C</bc>
            <bc>NAD_Gly3P_dh_N</bc>
            <bc>NAD_binding_1</bc>
            <bc>NAD_binding_2</bc>
            <bc>NAD_binding_3</bc>
            <bc>NAD_binding_4</bc>
            <bc>NAD_binding_5</bc>
            <bc>NAD_binding_6</bc>
            <bc>NAD_kinase</bc>
            <bc>NAD_synthase</bc>
            <bc>NAGLU</bc>
            <bc>NAGidase</bc>
            <bc>NAP</bc>
            <bc>NAPRTase</bc>
            <bc>NARG2_C</bc>
            <bc>NARP1</bc>
            <bc>NAS</bc>
            <bc>NAcGluc_Transf</bc>
            <bc>NB-ARC</bc>
            <bc>NC</bc>
            <bc>NCA2</bc>
            <bc>NCD2</bc>
            <bc>NDK</bc>
            <bc>NDT80_PhoG</bc>
            <bc>NDUFA12</bc>
            <bc>NDUFB10</bc>
            <bc>NDUF_B12</bc>
            <bc>NDUF_B4</bc>
            <bc>NDUF_B7</bc>
            <bc>NDUF_B8</bc>
            <bc>NEP</bc>
            <bc>NERD</bc>
            <bc>NESP55</bc>
            <bc>NGF</bc>
            <bc>NGP1NT</bc>
            <bc>NHL</bc>
            <bc>NHase_alpha</bc>
            <bc>NHase_beta</bc>
            <bc>NICE-3</bc>
            <bc>NIF</bc>
            <bc>NIF3</bc>
            <bc>NIPSNAP</bc>
            <bc>NIR_SIR</bc>
            <bc>NIR_SIR_ferr</bc>
            <bc>NIT</bc>
            <bc>NKAIN</bc>
            <bc>NLE</bc>
            <bc>NLPC_P60</bc>
            <bc>NMD3</bc>
            <bc>NMT</bc>
            <bc>NMT1</bc>
            <bc>NMT_C</bc>
            <bc>NOA36</bc>
            <bc>NOB1_Zn_bind</bc>
            <bc>NOC3p</bc>
            <bc>NOG1</bc>
            <bc>NOGCT</bc>
            <bc>NOP5NT</bc>
            <bc>NOSIC</bc>
            <bc>NOT2_3_5</bc>
            <bc>NO_synthase</bc>
            <bc>NPD</bc>
            <bc>NPH3</bc>
            <bc>NPIP</bc>
            <bc>NPL4</bc>
            <bc>NPP1</bc>
            <bc>NPR2</bc>
            <bc>NPR3</bc>
            <bc>NT5C</bc>
            <bc>NTF2</bc>
            <bc>NTP_transf_2</bc>
            <bc>NTP_transferase</bc>
            <bc>NTPase_I-T</bc>
            <bc>NUC130_3NT</bc>
            <bc>NUC153</bc>
            <bc>NUC173</bc>
            <bc>NUC194</bc>
            <bc>NUDE_C</bc>
            <bc>NUDIX</bc>
            <bc>NUDIX-like</bc>
            <bc>NUFIP1</bc>
            <bc>NUP50</bc>
            <bc>N_methyl</bc>
            <bc>Na_Ca_ex</bc>
            <bc>Na_H_Exchanger</bc>
            <bc>Na_H_antiport_1</bc>
            <bc>Na_H_antiporter</bc>
            <bc>Na_Pi_cotrans</bc>
            <bc>Na_sulph_symp</bc>
            <bc>Na_trans_assoc</bc>
            <bc>NadA</bc>
            <bc>NatB_MDM20</bc>
            <bc>Nbl1_Borealin_N</bc>
            <bc>Nckap1</bc>
            <bc>Ndc1_Nup</bc>
            <bc>Ndc80_HEC</bc>
            <bc>Ndr</bc>
            <bc>Ndufs5</bc>
            <bc>Nefa_Nip30_N</bc>
            <bc>Neisseria_PilC</bc>
            <bc>NeuB</bc>
            <bc>Neugrin</bc>
            <bc>Neur_chan_LBD</bc>
            <bc>Neur_chan_memb</bc>
            <bc>Neurochondrin</bc>
            <bc>Nexin_C</bc>
            <bc>Nfu_N</bc>
            <bc>Nha1_C</bc>
            <bc>Ni_hydr_CYTB</bc>
            <bc>Nic96</bc>
            <bc>NicO</bc>
            <bc>Nicastrin</bc>
            <bc>NifU</bc>
            <bc>NifU_N</bc>
            <bc>NikM</bc>
            <bc>Nitroreductase</bc>
            <bc>NmrA</bc>
            <bc>Nnf1</bc>
            <bc>NnrU</bc>
            <bc>Noc2</bc>
            <bc>NodZ</bc>
            <bc>Nodulin-like</bc>
            <bc>Nol1_Nop2_Fmu</bc>
            <bc>Nop</bc>
            <bc>Nop10p</bc>
            <bc>Nop14</bc>
            <bc>Nop16</bc>
            <bc>Nop25</bc>
            <bc>Nop52</bc>
            <bc>Nop53</bc>
            <bc>Not1</bc>
            <bc>Not3</bc>
            <bc>Notch</bc>
            <bc>Npa1</bc>
            <bc>Nramp</bc>
            <bc>Nrap</bc>
            <bc>NrfD</bc>
            <bc>Nse4</bc>
            <bc>Nsp1_C</bc>
            <bc>NuA4</bc>
            <bc>Nuc-transf</bc>
            <bc>Nuc_H_symport</bc>
            <bc>Nuc_deoxyrib_tr</bc>
            <bc>Nuc_sug_transp</bc>
            <bc>Nucleoplasmin</bc>
            <bc>Nucleopor_Nup85</bc>
            <bc>Nucleoporin2</bc>
            <bc>Nucleoporin_C</bc>
            <bc>Nucleoporin_N</bc>
            <bc>Nucleos_tra2_C</bc>
            <bc>Nucleos_tra2_N</bc>
            <bc>Nucleoside_tran</bc>
            <bc>Nucleotid_trans</bc>
            <bc>Nuf2</bc>
            <bc>Nup153</bc>
            <bc>Nup160</bc>
            <bc>Nup188</bc>
            <bc>Nup84_Nup100</bc>
            <bc>Nup88</bc>
            <bc>Nup96</bc>
            <bc>NusB</bc>
            <bc>O-FucT</bc>
            <bc>OAS1_C</bc>
            <bc>OATP</bc>
            <bc>OB_RNB</bc>
            <bc>OCD_Mu_crystall</bc>
            <bc>ODC_AZ</bc>
            <bc>ODV-E18</bc>
            <bc>OEP</bc>
            <bc>OGFr_N</bc>
            <bc>OGG_N</bc>
            <bc>OHCU_decarbox</bc>
            <bc>OLF</bc>
            <bc>OMPdecase</bc>
            <bc>OPA3</bc>
            <bc>OPT</bc>
            <bc>ORC2</bc>
            <bc>ORC3_N</bc>
            <bc>ORC6</bc>
            <bc>ORMDL</bc>
            <bc>OSCP</bc>
            <bc>OST3_OST6</bc>
            <bc>OTCace</bc>
            <bc>OTCace_N</bc>
            <bc>OTU</bc>
            <bc>Occludin_ELL</bc>
            <bc>Ocnus</bc>
            <bc>Octopine_DH</bc>
            <bc>Ofd1_CTDD</bc>
            <bc>OmpA</bc>
            <bc>OmpH</bc>
            <bc>OmpW</bc>
            <bc>Opi1</bc>
            <bc>OprB</bc>
            <bc>Orai-1</bc>
            <bc>Orn_Arg_deC_N</bc>
            <bc>Orn_DAP_Arg_deC</bc>
            <bc>Orthoreo_P10</bc>
            <bc>Oscp1</bc>
            <bc>OsmC</bc>
            <bc>Ost4</bc>
            <bc>OstA_C</bc>
            <bc>Oxidored-like</bc>
            <bc>Oxidored_FMN</bc>
            <bc>Oxidored_molyb</bc>
            <bc>Oxidored_nitro</bc>
            <bc>Oxidored_q1</bc>
            <bc>Oxidored_q1_N</bc>
            <bc>Oxidored_q2</bc>
            <bc>Oxidored_q3</bc>
            <bc>Oxidored_q4</bc>
            <bc>Oxidored_q6</bc>
            <bc>Oxysterol_BP</bc>
            <bc>P-mevalo_kinase</bc>
            <bc>P16-Arc</bc>
            <bc>P21-Arc</bc>
            <bc>P2X_receptor</bc>
            <bc>P34-Arc</bc>
            <bc>PA</bc>
            <bc>PA14</bc>
            <bc>PA26</bc>
            <bc>PA28_alpha</bc>
            <bc>PA28_beta</bc>
            <bc>PABP</bc>
            <bc>PAC2</bc>
            <bc>PACT_coil_coil</bc>
            <bc>PAD</bc>
            <bc>PADR1</bc>
            <bc>PAD_porph</bc>
            <bc>PAE</bc>
            <bc>PAF-AH_p_II</bc>
            <bc>PAH</bc>
            <bc>PAL</bc>
            <bc>PALP</bc>
            <bc>PAM2</bc>
            <bc>PAN_1</bc>
            <bc>PAN_2</bc>
            <bc>PAN_3</bc>
            <bc>PAP1</bc>
            <bc>PAP2</bc>
            <bc>PAPA-1</bc>
            <bc>PAPS_reduct</bc>
            <bc>PAP_RNA-bind</bc>
            <bc>PAP_assoc</bc>
            <bc>PAP_central</bc>
            <bc>PARG_cat</bc>
            <bc>PARP</bc>
            <bc>PARP_reg</bc>
            <bc>PARP_regulatory</bc>
            <bc>PAS</bc>
            <bc>PAS_2</bc>
            <bc>PAS_3</bc>
            <bc>PAS_4</bc>
            <bc>PAT1</bc>
            <bc>PAX</bc>
            <bc>PAXNEB</bc>
            <bc>PAZ</bc>
            <bc>PA_decarbox</bc>
            <bc>PB1</bc>
            <bc>PBD</bc>
            <bc>PBP</bc>
            <bc>PBP_dimer</bc>
            <bc>PC4</bc>
            <bc>PCI</bc>
            <bc>PCIF1_WW</bc>
            <bc>PCI_Csn8</bc>
            <bc>PCMT</bc>
            <bc>PCNA_C</bc>
            <bc>PCNA_N</bc>
            <bc>PCRF</bc>
            <bc>PC_rep</bc>
            <bc>PD40</bc>
            <bc>PDCD2_C</bc>
            <bc>PDEase_I</bc>
            <bc>PDEase_II</bc>
            <bc>PDEase_I_N</bc>
            <bc>PDH</bc>
            <bc>PDR_CDR</bc>
            <bc>PDT</bc>
            <bc>PDZ</bc>
            <bc>PEGA</bc>
            <bc>PEMT</bc>
            <bc>PEN-2</bc>
            <bc>PEP-utilizers</bc>
            <bc>PEP-utilizers_C</bc>
            <bc>PEPCK</bc>
            <bc>PEPCK_ATP</bc>
            <bc>PEPcase</bc>
            <bc>PEX-1N</bc>
            <bc>PEX11</bc>
            <bc>PFK</bc>
            <bc>PFL</bc>
            <bc>PFU</bc>
            <bc>PGAM</bc>
            <bc>PGAP1</bc>
            <bc>PGA_cap</bc>
            <bc>PGI</bc>
            <bc>PGK</bc>
            <bc>PGM_PMM_I</bc>
            <bc>PGM_PMM_II</bc>
            <bc>PGM_PMM_III</bc>
            <bc>PGM_PMM_IV</bc>
            <bc>PGPGW</bc>
            <bc>PG_binding_1</bc>
            <bc>PH</bc>
            <bc>PHD</bc>
            <bc>PHF5</bc>
            <bc>PHO4</bc>
            <bc>PHP</bc>
            <bc>PHR</bc>
            <bc>PI-PLC-X</bc>
            <bc>PI-PLC-Y</bc>
            <bc>PI31_Prot_Reg</bc>
            <bc>PI3K_1B_p101</bc>
            <bc>PI3K_C2</bc>
            <bc>PI3K_rbd</bc>
            <bc>PI3Ka</bc>
            <bc>PI3_PI4_kinase</bc>
            <bc>PIG-F</bc>
            <bc>PIG-H</bc>
            <bc>PIG-L</bc>
            <bc>PIG-P</bc>
            <bc>PIG-S</bc>
            <bc>PIG-U</bc>
            <bc>PIG-X</bc>
            <bc>PIGA</bc>
            <bc>PIH1</bc>
            <bc>PIN</bc>
            <bc>PIP5K</bc>
            <bc>PITH</bc>
            <bc>PK</bc>
            <bc>PKD</bc>
            <bc>PKD_channel</bc>
            <bc>PK_C</bc>
            <bc>PLA1</bc>
            <bc>PLA2G12</bc>
            <bc>PLA2_B</bc>
            <bc>PLAC8</bc>
            <bc>PLAT</bc>
            <bc>PLD_envelope</bc>
            <bc>PLDc</bc>
            <bc>PLU-1</bc>
            <bc>PMC2NT</bc>
            <bc>PMI_typeI</bc>
            <bc>PMM</bc>
            <bc>PMSR</bc>
            <bc>PMT</bc>
            <bc>PNGaseA</bc>
            <bc>PNK3P</bc>
            <bc>PNPOx_C</bc>
            <bc>PNP_UDP_1</bc>
            <bc>PNPase</bc>
            <bc>PNTB</bc>
            <bc>POLO_box</bc>
            <bc>POP1</bc>
            <bc>POPLD</bc>
            <bc>POR</bc>
            <bc>POR_N</bc>
            <bc>POTRA_2</bc>
            <bc>PP-binding</bc>
            <bc>PP28</bc>
            <bc>PP2C</bc>
            <bc>PPC</bc>
            <bc>PPDK_N</bc>
            <bc>PPI_Ypi1</bc>
            <bc>PPK2</bc>
            <bc>PPP4R2</bc>
            <bc>PPP5</bc>
            <bc>PPR</bc>
            <bc>PPTA</bc>
            <bc>PP_kinase</bc>
            <bc>PQ-loop</bc>
            <bc>PQQ</bc>
            <bc>PRA-CH</bc>
            <bc>PRA-PH</bc>
            <bc>PRA1</bc>
            <bc>PRAI</bc>
            <bc>PRANC</bc>
            <bc>PRCC_Cterm</bc>
            <bc>PRELI</bc>
            <bc>PRK</bc>
            <bc>PRKCSH</bc>
            <bc>PRMT5</bc>
            <bc>PRO8NT</bc>
            <bc>PROCN</bc>
            <bc>PROCT</bc>
            <bc>PRP1_N</bc>
            <bc>PRP21_like_P</bc>
            <bc>PRP3</bc>
            <bc>PRP38</bc>
            <bc>PRP4</bc>
            <bc>PRP8_domainIV</bc>
            <bc>PRT_C</bc>
            <bc>PRiA4_ORF3</bc>
            <bc>PSI</bc>
            <bc>PSP</bc>
            <bc>PSP1</bc>
            <bc>PSS</bc>
            <bc>PS_Dcarbxylase</bc>
            <bc>PS_pyruv_trans</bc>
            <bc>PT</bc>
            <bc>PTB</bc>
            <bc>PTE</bc>
            <bc>PTEN_C2</bc>
            <bc>PTH2</bc>
            <bc>PTPA</bc>
            <bc>PTPLA</bc>
            <bc>PTPS</bc>
            <bc>PTR2</bc>
            <bc>PTS-HPr</bc>
            <bc>PTS_2-RNA</bc>
            <bc>PTS_EIIA_2</bc>
            <bc>PTS_EIIC</bc>
            <bc>PTS_IIB</bc>
            <bc>PUA</bc>
            <bc>PUB</bc>
            <bc>PUCC</bc>
            <bc>PUD</bc>
            <bc>PUF</bc>
            <bc>PUL</bc>
            <bc>PWI</bc>
            <bc>PWWP</bc>
            <bc>PX</bc>
            <bc>PXA</bc>
            <bc>PYC_OADA</bc>
            <bc>PYNP_C</bc>
            <bc>P_ATPase</bc>
            <bc>P_proprotein</bc>
            <bc>PaaA_PaaC</bc>
            <bc>Pacifastin_I</bc>
            <bc>Pacs-1</bc>
            <bc>Paf1</bc>
            <bc>Paf67</bc>
            <bc>Palm_thioest</bc>
            <bc>Pam16</bc>
            <bc>Pam17</bc>
            <bc>Pantoate_ligase</bc>
            <bc>Pantoate_transf</bc>
            <bc>ParA</bc>
            <bc>ParBc</bc>
            <bc>ParBc_2</bc>
            <bc>Paramyx_RNA_pol</bc>
            <bc>ParcG</bc>
            <bc>Patatin</bc>
            <bc>Patched</bc>
            <bc>Paxillin</bc>
            <bc>Pcc1</bc>
            <bc>PduV-EutP</bc>
            <bc>PdxA</bc>
            <bc>Pec_lyase_C</bc>
            <bc>Pecanex_C</bc>
            <bc>Pectate_lyase</bc>
            <bc>Pectinesterase</bc>
            <bc>Pedibin</bc>
            <bc>Pellino</bc>
            <bc>Pentapeptide</bc>
            <bc>Pentapeptide_2</bc>
            <bc>Pentaxin</bc>
            <bc>Pep3_Vps18</bc>
            <bc>PepX_C</bc>
            <bc>Pep_M12B_propep</bc>
            <bc>Pep_deformylase</bc>
            <bc>Pept_tRNA_hydro</bc>
            <bc>Peptidase_A17</bc>
            <bc>Peptidase_A22B</bc>
            <bc>Peptidase_A2B</bc>
            <bc>Peptidase_A3</bc>
            <bc>Peptidase_A8</bc>
            <bc>Peptidase_C1</bc>
            <bc>Peptidase_C11</bc>
            <bc>Peptidase_C12</bc>
            <bc>Peptidase_C13</bc>
            <bc>Peptidase_C14</bc>
            <bc>Peptidase_C15</bc>
            <bc>Peptidase_C1_2</bc>
            <bc>Peptidase_C2</bc>
            <bc>Peptidase_C26</bc>
            <bc>Peptidase_C39</bc>
            <bc>Peptidase_C48</bc>
            <bc>Peptidase_C50</bc>
            <bc>Peptidase_C54</bc>
            <bc>Peptidase_C65</bc>
            <bc>Peptidase_C69</bc>
            <bc>Peptidase_C78</bc>
            <bc>Peptidase_M1</bc>
            <bc>Peptidase_M10</bc>
            <bc>Peptidase_M13</bc>
            <bc>Peptidase_M13_N</bc>
            <bc>Peptidase_M14</bc>
            <bc>Peptidase_M15_3</bc>
            <bc>Peptidase_M16</bc>
            <bc>Peptidase_M16_C</bc>
            <bc>Peptidase_M17</bc>
            <bc>Peptidase_M17_N</bc>
            <bc>Peptidase_M18</bc>
            <bc>Peptidase_M19</bc>
            <bc>Peptidase_M20</bc>
            <bc>Peptidase_M22</bc>
            <bc>Peptidase_M23</bc>
            <bc>Peptidase_M24</bc>
            <bc>Peptidase_M28</bc>
            <bc>Peptidase_M29</bc>
            <bc>Peptidase_M3</bc>
            <bc>Peptidase_M32</bc>
            <bc>Peptidase_M36</bc>
            <bc>Peptidase_M4</bc>
            <bc>Peptidase_M41</bc>
            <bc>Peptidase_M43</bc>
            <bc>Peptidase_M48</bc>
            <bc>Peptidase_M49</bc>
            <bc>Peptidase_M4_C</bc>
            <bc>Peptidase_M50</bc>
            <bc>Peptidase_M54</bc>
            <bc>Peptidase_M57</bc>
            <bc>Peptidase_M6</bc>
            <bc>Peptidase_M64</bc>
            <bc>Peptidase_M75</bc>
            <bc>Peptidase_M76</bc>
            <bc>Peptidase_M8</bc>
            <bc>Peptidase_S10</bc>
            <bc>Peptidase_S11</bc>
            <bc>Peptidase_S15</bc>
            <bc>Peptidase_S24</bc>
            <bc>Peptidase_S26</bc>
            <bc>Peptidase_S28</bc>
            <bc>Peptidase_S41</bc>
            <bc>Peptidase_S49</bc>
            <bc>Peptidase_S49_N</bc>
            <bc>Peptidase_S51</bc>
            <bc>Peptidase_S58</bc>
            <bc>Peptidase_S64</bc>
            <bc>Peptidase_S66</bc>
            <bc>Peptidase_S8</bc>
            <bc>Peptidase_S9</bc>
            <bc>Peptidase_S9_N</bc>
            <bc>Peptidase_U32</bc>
            <bc>Per1</bc>
            <bc>Perilipin</bc>
            <bc>Peripla_BP_1</bc>
            <bc>Peripla_BP_2</bc>
            <bc>Peroxidase_2</bc>
            <bc>Peroxin-13_N</bc>
            <bc>Peroxin-3</bc>
            <bc>Pescadillo_N</bc>
            <bc>Pet127</bc>
            <bc>Pet191_N</bc>
            <bc>Pex14_N</bc>
            <bc>Pex16</bc>
            <bc>Pex19</bc>
            <bc>Pex24p</bc>
            <bc>Pex2_Pex12</bc>
            <bc>PfkB</bc>
            <bc>PhaC_N</bc>
            <bc>Phe_tRNA-synt_N</bc>
            <bc>Phenol_Hydrox</bc>
            <bc>Phi_1</bc>
            <bc>PhnA</bc>
            <bc>Pho88</bc>
            <bc>PhoD</bc>
            <bc>PhoH</bc>
            <bc>PhoPQ_related</bc>
            <bc>PhoU</bc>
            <bc>PhoU_div</bc>
            <bc>Phos_pyr_kin</bc>
            <bc>Phosducin</bc>
            <bc>PhosphMutase</bc>
            <bc>Phosphodiest</bc>
            <bc>Phosphoesterase</bc>
            <bc>Phospholip_A2_1</bc>
            <bc>Phospholip_A2_2</bc>
            <bc>Phospholip_A2_3</bc>
            <bc>Phospholip_B</bc>
            <bc>Phosphorylase</bc>
            <bc>Phtf-FEM1B_bdg</bc>
            <bc>PhyH</bc>
            <bc>Phytochelatin</bc>
            <bc>Phytochrome</bc>
            <bc>PhzC-PhzF</bc>
            <bc>PigN</bc>
            <bc>PilP</bc>
            <bc>Pilin</bc>
            <bc>Pinin_SDK_memA</bc>
            <bc>Pirin</bc>
            <bc>Pirin_C</bc>
            <bc>Piwi</bc>
            <bc>Pkinase</bc>
            <bc>Pkinase_C</bc>
            <bc>Pkinase_Tyr</bc>
            <bc>Pkr1</bc>
            <bc>Plant_NMP1</bc>
            <bc>Plant_tran</bc>
            <bc>Plasmod_Pvs28</bc>
            <bc>Plasmodium_HRP</bc>
            <bc>Plug</bc>
            <bc>Plug_translocon</bc>
            <bc>Plus-3</bc>
            <bc>Pmp24</bc>
            <bc>Podoplanin</bc>
            <bc>Pol_alpha_B_N</bc>
            <bc>Pollen_allerg_1</bc>
            <bc>PolyA_pol</bc>
            <bc>Polyketide_cyc</bc>
            <bc>Polyketide_cyc2</bc>
            <bc>Polysacc_deac_1</bc>
            <bc>Polysacc_synt_2</bc>
            <bc>Porin_1</bc>
            <bc>Porin_3</bc>
            <bc>Porphobil_deam</bc>
            <bc>Porphobil_deamC</bc>
            <bc>Pox_A32</bc>
            <bc>Pox_C4_C10</bc>
            <bc>Pox_MCEL</bc>
            <bc>Ppx-GppA</bc>
            <bc>PqiA</bc>
            <bc>Pr_beta_C</bc>
            <bc>Pre-SET</bc>
            <bc>Prefoldin</bc>
            <bc>Prefoldin_2</bc>
            <bc>Prenylcys_lyase</bc>
            <bc>Prenyltrans</bc>
            <bc>Prenyltransf</bc>
            <bc>Presenilin</bc>
            <bc>Pribosyltran</bc>
            <bc>Prismane</bc>
            <bc>PrmA</bc>
            <bc>Pro-kuma_activ</bc>
            <bc>ProRS-C_1</bc>
            <bc>Pro_CA</bc>
            <bc>Pro_dh</bc>
            <bc>Pro_isomerase</bc>
            <bc>Pro_racemase</bc>
            <bc>Profilin</bc>
            <bc>Prog_receptor</bc>
            <bc>Prominin</bc>
            <bc>Propep_M14</bc>
            <bc>Propeptide_C1</bc>
            <bc>Protamine_P1</bc>
            <bc>Proteasom_PSMB</bc>
            <bc>Proteasom_Rpn13</bc>
            <bc>Proteasome</bc>
            <bc>Proteasome_A_N</bc>
            <bc>Prothymosin</bc>
            <bc>Prp18</bc>
            <bc>Prp19</bc>
            <bc>Prp31_C</bc>
            <bc>PrpF</bc>
            <bc>PsaA_PsaB</bc>
            <bc>PseudoU_synth_1</bc>
            <bc>PseudoU_synth_2</bc>
            <bc>Pterin_4a</bc>
            <bc>Pterin_bind</bc>
            <bc>PurA</bc>
            <bc>Pur_DNA_glyco</bc>
            <bc>Put_Phosphatase</bc>
            <bc>Pyr_redox</bc>
            <bc>Pyr_redox_2</bc>
            <bc>Pyr_redox_dim</bc>
            <bc>Pyridox_oxidase</bc>
            <bc>Pyridoxal_deC</bc>
            <bc>Pyrophosphatase</bc>
            <bc>QLQ</bc>
            <bc>QRPTase_C</bc>
            <bc>QRPTase_N</bc>
            <bc>Queuosine_synth</bc>
            <bc>R3H</bc>
            <bc>RA</bc>
            <bc>RAG2</bc>
            <bc>RAI1</bc>
            <bc>RAI16-like</bc>
            <bc>RALF</bc>
            <bc>RAMP4</bc>
            <bc>RAP</bc>
            <bc>RBFA</bc>
            <bc>RB_A</bc>
            <bc>RB_B</bc>
            <bc>RCC1</bc>
            <bc>RCR</bc>
            <bc>RDD</bc>
            <bc>RED_C</bc>
            <bc>RED_N</bc>
            <bc>REJ</bc>
            <bc>RF-1</bc>
            <bc>RFC-E_C</bc>
            <bc>RFC1</bc>
            <bc>RFX_DNA_binding</bc>
            <bc>RGS</bc>
            <bc>RHD3</bc>
            <bc>RHS</bc>
            <bc>RHSP</bc>
            <bc>RHS_repeat</bc>
            <bc>RIB43A</bc>
            <bc>RIC1</bc>
            <bc>RIH_assoc</bc>
            <bc>RIIa</bc>
            <bc>RINT1_TIP1</bc>
            <bc>RIO1</bc>
            <bc>RIP</bc>
            <bc>RLI</bc>
            <bc>RLL</bc>
            <bc>RMMBL</bc>
            <bc>RNA12</bc>
            <bc>RNA_GG_bind</bc>
            <bc>RNA_Me_trans</bc>
            <bc>RNA_POL_M_15KD</bc>
            <bc>RNA_bind</bc>
            <bc>RNA_helicase</bc>
            <bc>RNA_lig_T4_1</bc>
            <bc>RNA_ligase</bc>
            <bc>RNA_pol</bc>
            <bc>RNA_polI_A34</bc>
            <bc>RNA_pol_3_Rpc31</bc>
            <bc>RNA_pol_A_CTD</bc>
            <bc>RNA_pol_A_bac</bc>
            <bc>RNA_pol_I_A49</bc>
            <bc>RNA_pol_I_TF</bc>
            <bc>RNA_pol_L</bc>
            <bc>RNA_pol_N</bc>
            <bc>RNA_pol_Rbc25</bc>
            <bc>RNA_pol_Rpa2_4</bc>
            <bc>RNA_pol_Rpb1_1</bc>
            <bc>RNA_pol_Rpb1_2</bc>
            <bc>RNA_pol_Rpb1_3</bc>
            <bc>RNA_pol_Rpb1_4</bc>
            <bc>RNA_pol_Rpb1_5</bc>
            <bc>RNA_pol_Rpb1_7</bc>
            <bc>RNA_pol_Rpb2_1</bc>
            <bc>RNA_pol_Rpb2_2</bc>
            <bc>RNA_pol_Rpb2_3</bc>
            <bc>RNA_pol_Rpb2_4</bc>
            <bc>RNA_pol_Rpb2_45</bc>
            <bc>RNA_pol_Rpb2_5</bc>
            <bc>RNA_pol_Rpb2_6</bc>
            <bc>RNA_pol_Rpb2_7</bc>
            <bc>RNA_pol_Rpb4</bc>
            <bc>RNA_pol_Rpb5_C</bc>
            <bc>RNA_pol_Rpb5_N</bc>
            <bc>RNA_pol_Rpb6</bc>
            <bc>RNA_pol_Rpb7_N</bc>
            <bc>RNA_pol_Rpb8</bc>
            <bc>RNA_pol_Rpc34</bc>
            <bc>RNA_pol_Rpc4</bc>
            <bc>RNA_pol_Rpc82</bc>
            <bc>RNB</bc>
            <bc>RNase_E_G</bc>
            <bc>RNase_H2-Ydr279</bc>
            <bc>RNase_H2_suC</bc>
            <bc>RNase_HII</bc>
            <bc>RNase_PH</bc>
            <bc>RNase_PH_C</bc>
            <bc>RNase_P_Rpp14</bc>
            <bc>RNase_P_p30</bc>
            <bc>RNase_P_pop3</bc>
            <bc>RNase_Zc3h12a</bc>
            <bc>ROK</bc>
            <bc>RPAP1_C</bc>
            <bc>RPAP1_N</bc>
            <bc>RPAP2_Rtr1</bc>
            <bc>RPA_C</bc>
            <bc>RPE65</bc>
            <bc>RPEL</bc>
            <bc>RPN7</bc>
            <bc>RQC</bc>
            <bc>RRF</bc>
            <bc>RRM_1</bc>
            <bc>RRM_2</bc>
            <bc>RRM_3</bc>
            <bc>RRM_4</bc>
            <bc>RRN3</bc>
            <bc>RRN7</bc>
            <bc>RRS1</bc>
            <bc>RR_TM4-6</bc>
            <bc>RS4NT</bc>
            <bc>RTA1</bc>
            <bc>RTC</bc>
            <bc>RTC_insert</bc>
            <bc>RUN</bc>
            <bc>RWD</bc>
            <bc>RYDR_ITPR</bc>
            <bc>Rab5-bind</bc>
            <bc>Rab5ip</bc>
            <bc>Rad1</bc>
            <bc>Rad10</bc>
            <bc>Rad17</bc>
            <bc>Rad21_Rec8</bc>
            <bc>Rad21_Rec8_N</bc>
            <bc>Rad4</bc>
            <bc>Rad50_zn_hook</bc>
            <bc>Rad51</bc>
            <bc>Rad52_Rad22</bc>
            <bc>Rad54_N</bc>
            <bc>Rad60-SLD</bc>
            <bc>Rad9</bc>
            <bc>Radial_spoke</bc>
            <bc>Radial_spoke_3</bc>
            <bc>Radical_SAM</bc>
            <bc>Raffinose_syn</bc>
            <bc>Ran-binding</bc>
            <bc>RanBPM_CRA</bc>
            <bc>Ran_BP1</bc>
            <bc>Rap1_C</bc>
            <bc>Rap_GAP</bc>
            <bc>Rapamycin_bind</bc>
            <bc>Ras</bc>
            <bc>RasGAP</bc>
            <bc>RasGAP_C</bc>
            <bc>RasGEF</bc>
            <bc>RasGEF_N</bc>
            <bc>Rav1p_C</bc>
            <bc>Rb_C</bc>
            <bc>RbsD_FucU</bc>
            <bc>Rbsn</bc>
            <bc>Rcd1</bc>
            <bc>RdRP</bc>
            <bc>RdgC</bc>
            <bc>Rdx</bc>
            <bc>RecA</bc>
            <bc>Recep_L_domain</bc>
            <bc>Redoxin</bc>
            <bc>Reeler</bc>
            <bc>RelA_SpoT</bc>
            <bc>Relaxase</bc>
            <bc>Renin_r</bc>
            <bc>Rep-A_N</bc>
            <bc>Rep_3</bc>
            <bc>Rep_fac-A_3</bc>
            <bc>Rep_fac-A_C</bc>
            <bc>Rep_fac_C</bc>
            <bc>Reprolysin</bc>
            <bc>Rer1</bc>
            <bc>ResIII</bc>
            <bc>Resolvase</bc>
            <bc>Response_reg</bc>
            <bc>Ret_tiss</bc>
            <bc>Reticulon</bc>
            <bc>Rft-1</bc>
            <bc>Rgp1</bc>
            <bc>RhaT</bc>
            <bc>RhgB_N</bc>
            <bc>RhoGAP</bc>
            <bc>RhoGEF</bc>
            <bc>Rho_GDI</bc>
            <bc>Rho_N</bc>
            <bc>Rhodanese</bc>
            <bc>Rhomboid</bc>
            <bc>RibD_C</bc>
            <bc>Rib_5-P_isom_A</bc>
            <bc>Ribonuc_2-5A</bc>
            <bc>Ribonuc_L-PSP</bc>
            <bc>Ribonuc_P_40</bc>
            <bc>Ribonuc_red_lgC</bc>
            <bc>Ribonuc_red_lgN</bc>
            <bc>Ribonuc_red_sm</bc>
            <bc>Ribonuclease</bc>
            <bc>Ribonuclease_3</bc>
            <bc>Ribonuclease_BN</bc>
            <bc>Ribonuclease_P</bc>
            <bc>Ribonuclease_T2</bc>
            <bc>Ribophorin_I</bc>
            <bc>Ribophorin_II</bc>
            <bc>Ribosomal_60s</bc>
            <bc>Ribosomal_L1</bc>
            <bc>Ribosomal_L10</bc>
            <bc>Ribosomal_L11</bc>
            <bc>Ribosomal_L11_N</bc>
            <bc>Ribosomal_L12</bc>
            <bc>Ribosomal_L13</bc>
            <bc>Ribosomal_L13e</bc>
            <bc>Ribosomal_L14</bc>
            <bc>Ribosomal_L14e</bc>
            <bc>Ribosomal_L15e</bc>
            <bc>Ribosomal_L16</bc>
            <bc>Ribosomal_L17</bc>
            <bc>Ribosomal_L18ae</bc>
            <bc>Ribosomal_L18e</bc>
            <bc>Ribosomal_L18p</bc>
            <bc>Ribosomal_L19</bc>
            <bc>Ribosomal_L19e</bc>
            <bc>Ribosomal_L2</bc>
            <bc>Ribosomal_L20</bc>
            <bc>Ribosomal_L21e</bc>
            <bc>Ribosomal_L21p</bc>
            <bc>Ribosomal_L22</bc>
            <bc>Ribosomal_L22e</bc>
            <bc>Ribosomal_L23</bc>
            <bc>Ribosomal_L23eN</bc>
            <bc>Ribosomal_L24e</bc>
            <bc>Ribosomal_L25p</bc>
            <bc>Ribosomal_L27</bc>
            <bc>Ribosomal_L27e</bc>
            <bc>Ribosomal_L28</bc>
            <bc>Ribosomal_L28e</bc>
            <bc>Ribosomal_L29</bc>
            <bc>Ribosomal_L29e</bc>
            <bc>Ribosomal_L2_C</bc>
            <bc>Ribosomal_L3</bc>
            <bc>Ribosomal_L30</bc>
            <bc>Ribosomal_L30_N</bc>
            <bc>Ribosomal_L31</bc>
            <bc>Ribosomal_L31e</bc>
            <bc>Ribosomal_L32e</bc>
            <bc>Ribosomal_L32p</bc>
            <bc>Ribosomal_L33</bc>
            <bc>Ribosomal_L34</bc>
            <bc>Ribosomal_L34e</bc>
            <bc>Ribosomal_L35Ae</bc>
            <bc>Ribosomal_L35p</bc>
            <bc>Ribosomal_L36</bc>
            <bc>Ribosomal_L36e</bc>
            <bc>Ribosomal_L37</bc>
            <bc>Ribosomal_L37ae</bc>
            <bc>Ribosomal_L37e</bc>
            <bc>Ribosomal_L38e</bc>
            <bc>Ribosomal_L39</bc>
            <bc>Ribosomal_L4</bc>
            <bc>Ribosomal_L40e</bc>
            <bc>Ribosomal_L41</bc>
            <bc>Ribosomal_L44</bc>
            <bc>Ribosomal_L5</bc>
            <bc>Ribosomal_L50</bc>
            <bc>Ribosomal_L5_C</bc>
            <bc>Ribosomal_L6</bc>
            <bc>Ribosomal_L6e</bc>
            <bc>Ribosomal_L6e_N</bc>
            <bc>Ribosomal_L7Ae</bc>
            <bc>Ribosomal_L9_C</bc>
            <bc>Ribosomal_L9_N</bc>
            <bc>Ribosomal_S10</bc>
            <bc>Ribosomal_S11</bc>
            <bc>Ribosomal_S12</bc>
            <bc>Ribosomal_S13</bc>
            <bc>Ribosomal_S13_N</bc>
            <bc>Ribosomal_S14</bc>
            <bc>Ribosomal_S15</bc>
            <bc>Ribosomal_S16</bc>
            <bc>Ribosomal_S17</bc>
            <bc>Ribosomal_S17e</bc>
            <bc>Ribosomal_S18</bc>
            <bc>Ribosomal_S19</bc>
            <bc>Ribosomal_S19e</bc>
            <bc>Ribosomal_S2</bc>
            <bc>Ribosomal_S20p</bc>
            <bc>Ribosomal_S21</bc>
            <bc>Ribosomal_S21e</bc>
            <bc>Ribosomal_S23p</bc>
            <bc>Ribosomal_S24e</bc>
            <bc>Ribosomal_S25</bc>
            <bc>Ribosomal_S26e</bc>
            <bc>Ribosomal_S27</bc>
            <bc>Ribosomal_S27e</bc>
            <bc>Ribosomal_S28e</bc>
            <bc>Ribosomal_S30</bc>
            <bc>Ribosomal_S3Ae</bc>
            <bc>Ribosomal_S3_C</bc>
            <bc>Ribosomal_S3_N</bc>
            <bc>Ribosomal_S4</bc>
            <bc>Ribosomal_S4e</bc>
            <bc>Ribosomal_S5</bc>
            <bc>Ribosomal_S5_C</bc>
            <bc>Ribosomal_S6</bc>
            <bc>Ribosomal_S6e</bc>
            <bc>Ribosomal_S7</bc>
            <bc>Ribosomal_S7e</bc>
            <bc>Ribosomal_S8</bc>
            <bc>Ribosomal_S8e</bc>
            <bc>Ribosomal_S9</bc>
            <bc>Ribul_P_3_epim</bc>
            <bc>Ric8</bc>
            <bc>Ricin_B_lectin</bc>
            <bc>Rieske</bc>
            <bc>Rif1_N</bc>
            <bc>RimK</bc>
            <bc>Ring_hydroxyl_A</bc>
            <bc>Rio2_N</bc>
            <bc>RmlD_sub_bind</bc>
            <bc>RmuC</bc>
            <bc>RnaseH</bc>
            <bc>Robl_LC7</bc>
            <bc>Rod_C</bc>
            <bc>Rogdi_lz</bc>
            <bc>Romo1</bc>
            <bc>Rotamase</bc>
            <bc>Rpn3_C</bc>
            <bc>Rpp20</bc>
            <bc>Rpr2</bc>
            <bc>Rrf2</bc>
            <bc>RrnaAD</bc>
            <bc>Rrp15p</bc>
            <bc>Rsm1</bc>
            <bc>Rsm22</bc>
            <bc>Rtf2</bc>
            <bc>Rtt106</bc>
            <bc>Rubis-subs-bind</bc>
            <bc>RuvB_N</bc>
            <bc>RuvC</bc>
            <bc>Rxt3</bc>
            <bc>RyR</bc>
            <bc>S-AdoMet_synt_C</bc>
            <bc>S-AdoMet_synt_M</bc>
            <bc>S-AdoMet_synt_N</bc>
            <bc>S-antigen</bc>
            <bc>S-methyl_trans</bc>
            <bc>S1</bc>
            <bc>S1-P1_nuclease</bc>
            <bc>S10_plectin</bc>
            <bc>S4</bc>
            <bc>S6PP</bc>
            <bc>SAB</bc>
            <bc>SAC3_GANP</bc>
            <bc>SAE2</bc>
            <bc>SAF</bc>
            <bc>SAFF</bc>
            <bc>SAICAR_synt</bc>
            <bc>SAM_1</bc>
            <bc>SAM_2</bc>
            <bc>SAM_PNT</bc>
            <bc>SAM_decarbox</bc>
            <bc>SAND</bc>
            <bc>SANTA</bc>
            <bc>SAP</bc>
            <bc>SAP18</bc>
            <bc>SAPS</bc>
            <bc>SART-1</bc>
            <bc>SATase_N</bc>
            <bc>SAYSvFN</bc>
            <bc>SBDS</bc>
            <bc>SBDS_C</bc>
            <bc>SBF</bc>
            <bc>SBF2</bc>
            <bc>SBP56</bc>
            <bc>SBP_bac_1</bc>
            <bc>SBP_bac_3</bc>
            <bc>SBP_bac_5</bc>
            <bc>SBP_bac_7</bc>
            <bc>SCA7</bc>
            <bc>SCAMP</bc>
            <bc>SCO1-SenC</bc>
            <bc>SCP2</bc>
            <bc>SDA1</bc>
            <bc>SDF</bc>
            <bc>SDH_alpha</bc>
            <bc>SDH_beta</bc>
            <bc>SE</bc>
            <bc>SEC-C</bc>
            <bc>SEP</bc>
            <bc>SET</bc>
            <bc>SF3a60_bindingd</bc>
            <bc>SF3b1</bc>
            <bc>SF3b10</bc>
            <bc>SGL</bc>
            <bc>SGS</bc>
            <bc>SGT1</bc>
            <bc>SH2</bc>
            <bc>SH3BGR</bc>
            <bc>SH3BP5</bc>
            <bc>SH3_1</bc>
            <bc>SH3_2</bc>
            <bc>SH3_3</bc>
            <bc>SHMT</bc>
            <bc>SHNi-TPR</bc>
            <bc>SHQ1</bc>
            <bc>SIMPL</bc>
            <bc>SIN1</bc>
            <bc>SIP1</bc>
            <bc>SIR2</bc>
            <bc>SIS</bc>
            <bc>SKI</bc>
            <bc>SKIP_SNW</bc>
            <bc>SKN1</bc>
            <bc>SK_channel</bc>
            <bc>SLA_LP_auto_ag</bc>
            <bc>SLBB</bc>
            <bc>SLD3</bc>
            <bc>SLIDE</bc>
            <bc>SLR1-BP</bc>
            <bc>SLT</bc>
            <bc>SMC_N</bc>
            <bc>SMC_Nse1</bc>
            <bc>SMC_hinge</bc>
            <bc>SMI1_KNR4</bc>
            <bc>SMK-1</bc>
            <bc>SMN</bc>
            <bc>SMP</bc>
            <bc>SNAP-25</bc>
            <bc>SNAPc_SNAP43</bc>
            <bc>SNARE</bc>
            <bc>SNARE_assoc</bc>
            <bc>SNDH</bc>
            <bc>SNF</bc>
            <bc>SNF2_N</bc>
            <bc>SNF5</bc>
            <bc>SNO</bc>
            <bc>SNase</bc>
            <bc>SOR_SNZ</bc>
            <bc>SOUL</bc>
            <bc>SPARC_Ca_bdg</bc>
            <bc>SPB_interacting</bc>
            <bc>SPC12</bc>
            <bc>SPC22</bc>
            <bc>SPC25</bc>
            <bc>SPO22</bc>
            <bc>SPOC</bc>
            <bc>SPRY</bc>
            <bc>SPT16</bc>
            <bc>SPT2</bc>
            <bc>SPX</bc>
            <bc>SQS_PSY</bc>
            <bc>SR-25</bc>
            <bc>SRA1</bc>
            <bc>SRCR</bc>
            <bc>SRF-TF</bc>
            <bc>SRI</bc>
            <bc>SRP-alpha_N</bc>
            <bc>SRP14</bc>
            <bc>SRP19</bc>
            <bc>SRP40_C</bc>
            <bc>SRP54</bc>
            <bc>SRP54_N</bc>
            <bc>SRP72</bc>
            <bc>SRP9-21</bc>
            <bc>SRPRB</bc>
            <bc>SRP_SPB</bc>
            <bc>SRR1</bc>
            <bc>SSB</bc>
            <bc>SSDP</bc>
            <bc>SSF</bc>
            <bc>SSXT</bc>
            <bc>SSrecog</bc>
            <bc>STAG</bc>
            <bc>START</bc>
            <bc>STAS</bc>
            <bc>STT3</bc>
            <bc>SUA5</bc>
            <bc>SUFU</bc>
            <bc>SUI1</bc>
            <bc>SUN</bc>
            <bc>SURF1</bc>
            <bc>SURF2</bc>
            <bc>SURF4</bc>
            <bc>SURF6</bc>
            <bc>SUV3_C</bc>
            <bc>SWI-SNF_Ssr4</bc>
            <bc>SWIB</bc>
            <bc>SWIM</bc>
            <bc>SWIRM</bc>
            <bc>SYF2</bc>
            <bc>SYS1</bc>
            <bc>Saccharop_dh</bc>
            <bc>Saccharop_dh_N</bc>
            <bc>Sad1_UNC</bc>
            <bc>SapB_1</bc>
            <bc>SapB_2</bc>
            <bc>Sas10_Utp3</bc>
            <bc>Sas10_Utp3_C</bc>
            <bc>Scm3</bc>
            <bc>Scramblase</bc>
            <bc>Scs3p</bc>
            <bc>Sdh5</bc>
            <bc>Sdh_cyt</bc>
            <bc>Sds3</bc>
            <bc>Sec1</bc>
            <bc>Sec10</bc>
            <bc>Sec15</bc>
            <bc>Sec20</bc>
            <bc>Sec23_BS</bc>
            <bc>Sec23_helical</bc>
            <bc>Sec23_trunk</bc>
            <bc>Sec2p</bc>
            <bc>Sec3</bc>
            <bc>Sec34</bc>
            <bc>Sec39</bc>
            <bc>Sec6</bc>
            <bc>Sec61_beta</bc>
            <bc>Sec62</bc>
            <bc>Sec63</bc>
            <bc>Sec66</bc>
            <bc>Sec7</bc>
            <bc>Sec8_exocyst</bc>
            <bc>SecA_DEAD</bc>
            <bc>SecA_SW</bc>
            <bc>SecD_SecF</bc>
            <bc>SecE</bc>
            <bc>SecY</bc>
            <bc>Sec_GG</bc>
            <bc>Secretin</bc>
            <bc>Secretin_N</bc>
            <bc>Securin</bc>
            <bc>Sedlin_N</bc>
            <bc>Seipin</bc>
            <bc>Sel1</bc>
            <bc>SelR</bc>
            <bc>Selenoprotein_S</bc>
            <bc>Self-incomp_S1</bc>
            <bc>Semialdhyde_dh</bc>
            <bc>Semialdhyde_dhC</bc>
            <bc>Senescence</bc>
            <bc>Sep15_SelM</bc>
            <bc>Septin</bc>
            <bc>Serinc</bc>
            <bc>Serpin</bc>
            <bc>Seryl_tRNA_N</bc>
            <bc>Sfi1</bc>
            <bc>Sgf11</bc>
            <bc>ShK</bc>
            <bc>She9_MDM33</bc>
            <bc>Shikimate_DH</bc>
            <bc>Shikimate_dh_N</bc>
            <bc>Shugoshin_C</bc>
            <bc>Shugoshin_N</bc>
            <bc>Siah-Interact_N</bc>
            <bc>Sigma54_activat</bc>
            <bc>Sigma70_ner</bc>
            <bc>Sigma70_r1_1</bc>
            <bc>Sigma70_r1_2</bc>
            <bc>Sigma70_r2</bc>
            <bc>Sigma70_r3</bc>
            <bc>Sigma70_r4</bc>
            <bc>Sigma70_r4_2</bc>
            <bc>Silic_transp</bc>
            <bc>Sin_N</bc>
            <bc>Sina</bc>
            <bc>Siva</bc>
            <bc>Skp1</bc>
            <bc>Skp1_POZ</bc>
            <bc>Sld5</bc>
            <bc>Slu7</bc>
            <bc>Slx4</bc>
            <bc>Smg4_UPF3</bc>
            <bc>SmpB</bc>
            <bc>Smr</bc>
            <bc>Snf7</bc>
            <bc>SnoaL</bc>
            <bc>Sod_Cu</bc>
            <bc>Sod_Fe_C</bc>
            <bc>Sod_Fe_N</bc>
            <bc>Sof1</bc>
            <bc>Somatomedin_B</bc>
            <bc>SoxE</bc>
            <bc>Spb1_C</bc>
            <bc>Spc24</bc>
            <bc>Spc42p</bc>
            <bc>Spc7</bc>
            <bc>Spc97_Spc98</bc>
            <bc>Spectrin</bc>
            <bc>Spermine_synth</bc>
            <bc>Spherulin4</bc>
            <bc>Spindle_Spc25</bc>
            <bc>Spo12</bc>
            <bc>SpoA</bc>
            <bc>SpoIIE</bc>
            <bc>SpoIIID</bc>
            <bc>SpoU_methylase</bc>
            <bc>SpoU_sub_bind</bc>
            <bc>Spond_N</bc>
            <bc>Spore_YhcN_YlaJ</bc>
            <bc>Sporozoite_P67</bc>
            <bc>SprT-like</bc>
            <bc>Spt20</bc>
            <bc>Spt4</bc>
            <bc>Spt5-NGN</bc>
            <bc>Spt5_N</bc>
            <bc>Spuma_A9PTase</bc>
            <bc>Spy1</bc>
            <bc>Ssl1</bc>
            <bc>Ssu72</bc>
            <bc>Stanniocalcin</bc>
            <bc>Ste50p-SAM</bc>
            <bc>Sterile</bc>
            <bc>Steroid_dh</bc>
            <bc>Sterol-sensing</bc>
            <bc>Sterol_MT_C</bc>
            <bc>Stig1</bc>
            <bc>Stk19</bc>
            <bc>Stm1_N</bc>
            <bc>Str_synth</bc>
            <bc>Strep_67kDa_ant</bc>
            <bc>Striatin</bc>
            <bc>Strumpellin</bc>
            <bc>Sua5_yciO_yrdC</bc>
            <bc>Suc_Fer-like</bc>
            <bc>Succ_DH_flav_C</bc>
            <bc>Suf</bc>
            <bc>SufE</bc>
            <bc>Sugar-bind</bc>
            <bc>Sugar_tr</bc>
            <bc>Sulfatase</bc>
            <bc>Sulfate_transp</bc>
            <bc>Sulfotransfer_1</bc>
            <bc>Sulfotransfer_2</bc>
            <bc>SurA_N</bc>
            <bc>SurE</bc>
            <bc>Surf_Ag_VNR</bc>
            <bc>Surp</bc>
            <bc>Sushi</bc>
            <bc>Swi3</bc>
            <bc>Swi5</bc>
            <bc>Sybindin</bc>
            <bc>Syja_N</bc>
            <bc>Symplekin_C</bc>
            <bc>SynMuv_product</bc>
            <bc>Synapsin</bc>
            <bc>Synapsin_C</bc>
            <bc>Synaptobrevin</bc>
            <bc>Syntaxin</bc>
            <bc>Syntaxin-18_N</bc>
            <bc>Syntaxin-6_N</bc>
            <bc>T4_deiodinase</bc>
            <bc>T5orf172</bc>
            <bc>TACC</bc>
            <bc>TAF</bc>
            <bc>TAF4</bc>
            <bc>TAF8_C</bc>
            <bc>TAFII28</bc>
            <bc>TAFII55_N</bc>
            <bc>TAN</bc>
            <bc>TAP42</bc>
            <bc>TAP_C</bc>
            <bc>TB2_DP1_HVA22</bc>
            <bc>TBC</bc>
            <bc>TBCA</bc>
            <bc>TBCC</bc>
            <bc>TBP</bc>
            <bc>TBP-binding</bc>
            <bc>TBPIP</bc>
            <bc>TCP</bc>
            <bc>TCTP</bc>
            <bc>TEA</bc>
            <bc>TENA_THI-4</bc>
            <bc>TFCD_C</bc>
            <bc>TFIIA</bc>
            <bc>TFIIA_gamma_C</bc>
            <bc>TFIIA_gamma_N</bc>
            <bc>TFIIB</bc>
            <bc>TFIID-18kDa</bc>
            <bc>TFIID-31kDa</bc>
            <bc>TFIID_20kDa</bc>
            <bc>TFIID_30kDa</bc>
            <bc>TFIID_90kDa</bc>
            <bc>TFIIE-A_C-term</bc>
            <bc>TFIIE_alpha</bc>
            <bc>TFIIE_beta</bc>
            <bc>TFIIF_alpha</bc>
            <bc>TFIIF_beta</bc>
            <bc>TFIIH_BTF_p62_N</bc>
            <bc>TFIIIC_subunit</bc>
            <bc>TFIIS_C</bc>
            <bc>TFIIS_M</bc>
            <bc>TFR_dimer</bc>
            <bc>TF_Zn_Ribbon</bc>
            <bc>TGS</bc>
            <bc>TGT</bc>
            <bc>TH1</bc>
            <bc>THF_DHG_CYH</bc>
            <bc>THF_DHG_CYH_C</bc>
            <bc>THOC7</bc>
            <bc>THUMP</bc>
            <bc>TIG</bc>
            <bc>TIL</bc>
            <bc>TIM</bc>
            <bc>TIM-br_sig_trns</bc>
            <bc>TIM21</bc>
            <bc>TIMELESS</bc>
            <bc>TIMELESS_C</bc>
            <bc>TIP120</bc>
            <bc>TIP41</bc>
            <bc>TIP49</bc>
            <bc>TIP_N</bc>
            <bc>TIR</bc>
            <bc>TK</bc>
            <bc>TLC</bc>
            <bc>TLD</bc>
            <bc>TM2</bc>
            <bc>TMA7</bc>
            <bc>TMC</bc>
            <bc>TMF_DNA_bd</bc>
            <bc>TMF_TATA_bd</bc>
            <bc>TMP-TENI</bc>
            <bc>TMPIT</bc>
            <bc>TMV_coat</bc>
            <bc>TNFR_c6</bc>
            <bc>TOBE_2</bc>
            <bc>TP6A_N</bc>
            <bc>TPK_B1_binding</bc>
            <bc>TPK_catalytic</bc>
            <bc>TPMT</bc>
            <bc>TPPII</bc>
            <bc>TPP_enzyme_C</bc>
            <bc>TPP_enzyme_M</bc>
            <bc>TPP_enzyme_N</bc>
            <bc>TPR_1</bc>
            <bc>TPR_2</bc>
            <bc>TPR_MLP1_2</bc>
            <bc>TPT</bc>
            <bc>TPX2</bc>
            <bc>TPX2_importin</bc>
            <bc>TP_methylase</bc>
            <bc>TRAM</bc>
            <bc>TRAM1</bc>
            <bc>TRAM_LAG1_CLN8</bc>
            <bc>TRAP-gamma</bc>
            <bc>TRAPP</bc>
            <bc>TRAP_alpha</bc>
            <bc>TRAP_beta</bc>
            <bc>TRAUB</bc>
            <bc>TRCF</bc>
            <bc>TRF</bc>
            <bc>TRIC</bc>
            <bc>TRM</bc>
            <bc>TRM13</bc>
            <bc>TROVE</bc>
            <bc>TRP</bc>
            <bc>TSC22</bc>
            <bc>TSP_1</bc>
            <bc>TTKRSYEDQ</bc>
            <bc>TTL</bc>
            <bc>TUDOR</bc>
            <bc>TUG</bc>
            <bc>TYW3</bc>
            <bc>Tannase</bc>
            <bc>TatC</bc>
            <bc>TatD_DNase</bc>
            <bc>Tau95</bc>
            <bc>TauD</bc>
            <bc>TauE</bc>
            <bc>Tautomerase</bc>
            <bc>Taxilin</bc>
            <bc>Tbf5</bc>
            <bc>Tcp10_C</bc>
            <bc>Tcp11</bc>
            <bc>Tctex-1</bc>
            <bc>TehB</bc>
            <bc>Tektin</bc>
            <bc>Telo_bind</bc>
            <bc>Telomerase_RBD</bc>
            <bc>Telomere_reg-2</bc>
            <bc>TerC</bc>
            <bc>TerD</bc>
            <bc>Terminase_4</bc>
            <bc>Terminase_5</bc>
            <bc>Terminase_6</bc>
            <bc>Terminase_GpA</bc>
            <bc>Terpene_synth_C</bc>
            <bc>TetR_C_2</bc>
            <bc>TetR_N</bc>
            <bc>Tetraspannin</bc>
            <bc>Tex_N</bc>
            <bc>Tfb2</bc>
            <bc>Tfb4</bc>
            <bc>Thaumatin</bc>
            <bc>Thg1</bc>
            <bc>Thi4</bc>
            <bc>ThiC</bc>
            <bc>ThiF</bc>
            <bc>ThiG</bc>
            <bc>ThiS</bc>
            <bc>Thioesterase</bc>
            <bc>Thiol-ester_cl</bc>
            <bc>Thiolase_C</bc>
            <bc>Thiolase_N</bc>
            <bc>Thioredoxin</bc>
            <bc>Tho2</bc>
            <bc>Thoc2</bc>
            <bc>Thr_dehydrat_C</bc>
            <bc>ThuA</bc>
            <bc>Thymidylat_synt</bc>
            <bc>Thymidylate_kin</bc>
            <bc>Thymopoietin</bc>
            <bc>Thymosin</bc>
            <bc>Tic20</bc>
            <bc>Tim17</bc>
            <bc>Tim44</bc>
            <bc>Tmemb_14</bc>
            <bc>Tmemb_161AB</bc>
            <bc>Tmemb_170</bc>
            <bc>Tmemb_185A</bc>
            <bc>Tmemb_40</bc>
            <bc>Tmp39</bc>
            <bc>TniB</bc>
            <bc>TolB_N</bc>
            <bc>Tom22</bc>
            <bc>Tom37</bc>
            <bc>Tom37_C</bc>
            <bc>Tom7</bc>
            <bc>TonB</bc>
            <bc>TonB_dep_Rec</bc>
            <bc>Topo-VIb_trans</bc>
            <bc>Topoisom_I</bc>
            <bc>Topoisom_I_N</bc>
            <bc>Topoisom_bac</bc>
            <bc>Toprim</bc>
            <bc>Torsin</bc>
            <bc>Toxin_1</bc>
            <bc>TraB</bc>
            <bc>TraG_N</bc>
            <bc>TraU</bc>
            <bc>Trans_reg_C</bc>
            <bc>Transaldolase</bc>
            <bc>Transferase</bc>
            <bc>Transferrin</bc>
            <bc>Transformer</bc>
            <bc>Transglut_core</bc>
            <bc>Transgly</bc>
            <bc>Transket_pyr</bc>
            <bc>Transketolase_C</bc>
            <bc>Transketolase_N</bc>
            <bc>Translin</bc>
            <bc>Transmemb_17</bc>
            <bc>Transp_Tc5_C</bc>
            <bc>Transp_cyt_pur</bc>
            <bc>Transpeptidase</bc>
            <bc>Transthyretin</bc>
            <bc>TrbI</bc>
            <bc>Trefoil</bc>
            <bc>Trehalase</bc>
            <bc>Trehalose_PPase</bc>
            <bc>Trigger_C</bc>
            <bc>Trigger_N</bc>
            <bc>TrkA_C</bc>
            <bc>TrkA_N</bc>
            <bc>TrkH</bc>
            <bc>Trm112p</bc>
            <bc>TrmB</bc>
            <bc>TrmE_N</bc>
            <bc>Tropomyosin</bc>
            <bc>Trp_Tyr_perm</bc>
            <bc>Trp_dioxygenase</bc>
            <bc>Trp_halogenase</bc>
            <bc>Trp_syntA</bc>
            <bc>Trs120</bc>
            <bc>TruB_N</bc>
            <bc>TruD</bc>
            <bc>Trypsin</bc>
            <bc>TspO_MBR</bc>
            <bc>Tub</bc>
            <bc>Tuberin</bc>
            <bc>Tubulin</bc>
            <bc>Tubulin-binding</bc>
            <bc>Tubulin_C</bc>
            <bc>Tudor-knot</bc>
            <bc>Tup_N</bc>
            <bc>Turandot</bc>
            <bc>Tweety</bc>
            <bc>TylF</bc>
            <bc>Tyr-DNA_phospho</bc>
            <bc>Tyr_Deacylase</bc>
            <bc>Tyrosinase</bc>
            <bc>U-box</bc>
            <bc>U1snRNP70_N</bc>
            <bc>U3_assoc_6</bc>
            <bc>U3snoRNP10</bc>
            <bc>U5_2-snRNA_bdg</bc>
            <bc>U6-snRNA_bdg</bc>
            <bc>UAA</bc>
            <bc>UBA</bc>
            <bc>UBACT</bc>
            <bc>UBA_2</bc>
            <bc>UBA_e1_C</bc>
            <bc>UBA_e1_thiolCys</bc>
            <bc>UBX</bc>
            <bc>UCH</bc>
            <bc>UCR_14kD</bc>
            <bc>UCR_TM</bc>
            <bc>UCR_UQCRX_QCR9</bc>
            <bc>UCR_hinge</bc>
            <bc>UDG</bc>
            <bc>UDP-g_GGTase</bc>
            <bc>UDPGP</bc>
            <bc>UDPGT</bc>
            <bc>UDPG_MGDP_dh</bc>
            <bc>UDPG_MGDP_dh_C</bc>
            <bc>UDPG_MGDP_dh_N</bc>
            <bc>UEV</bc>
            <bc>UFC1</bc>
            <bc>UFD1</bc>
            <bc>UIM</bc>
            <bc>UK</bc>
            <bc>UME</bc>
            <bc>UMP1</bc>
            <bc>UMPH-1</bc>
            <bc>UNC-50</bc>
            <bc>UNC-93</bc>
            <bc>UNC45-central</bc>
            <bc>UN_NPL4</bc>
            <bc>UPF0004</bc>
            <bc>UPF0005</bc>
            <bc>UPF0014</bc>
            <bc>UPF0016</bc>
            <bc>UPF0020</bc>
            <bc>UPF0027</bc>
            <bc>UPF0029</bc>
            <bc>UPF0041</bc>
            <bc>UPF0047</bc>
            <bc>UPF0051</bc>
            <bc>UPF0052</bc>
            <bc>UPF0054</bc>
            <bc>UPF0057</bc>
            <bc>UPF0061</bc>
            <bc>UPF0066</bc>
            <bc>UPF0075</bc>
            <bc>UPF0079</bc>
            <bc>UPF0086</bc>
            <bc>UPF0089</bc>
            <bc>UPF0113</bc>
            <bc>UPF0114</bc>
            <bc>UPF0118</bc>
            <bc>UPF0121</bc>
            <bc>UPF0126</bc>
            <bc>UPF0139</bc>
            <bc>UPF0149</bc>
            <bc>UPF0157</bc>
            <bc>UPF0160</bc>
            <bc>UPF0172</bc>
            <bc>UPF0183</bc>
            <bc>UPF0193</bc>
            <bc>UPF0197</bc>
            <bc>UPF0203</bc>
            <bc>UPF0220</bc>
            <bc>UPF0227</bc>
            <bc>UPF0240</bc>
            <bc>UPF0261</bc>
            <bc>UPF0506</bc>
            <bc>UPF0546</bc>
            <bc>UPF0552</bc>
            <bc>UPF0556</bc>
            <bc>UPF0561</bc>
            <bc>UPF0564</bc>
            <bc>UPF0565</bc>
            <bc>UPF1_Zn_bind</bc>
            <bc>UQ_con</bc>
            <bc>URO-D</bc>
            <bc>USP7</bc>
            <bc>UT</bc>
            <bc>UTP15_C</bc>
            <bc>UTRA</bc>
            <bc>UVR</bc>
            <bc>UXS1_N</bc>
            <bc>UbiA</bc>
            <bc>UbiD</bc>
            <bc>Ubie_methyltran</bc>
            <bc>Ubiq-Cytc-red_N</bc>
            <bc>Ubiq_cyt_C_chap</bc>
            <bc>UcrQ</bc>
            <bc>Ufd2P_core</bc>
            <bc>Ufm1</bc>
            <bc>UnbV_ASPIC</bc>
            <bc>Upf2</bc>
            <bc>Urb2</bc>
            <bc>UreD</bc>
            <bc>UreF</bc>
            <bc>Urease_alpha</bc>
            <bc>Urease_beta</bc>
            <bc>Urease_gamma</bc>
            <bc>Ureidogly_hydro</bc>
            <bc>Uricase</bc>
            <bc>Urm1</bc>
            <bc>Urocanase</bc>
            <bc>Use1</bc>
            <bc>Uso1_p115_C</bc>
            <bc>Uso1_p115_head</bc>
            <bc>Usp</bc>
            <bc>Utp11</bc>
            <bc>Utp12</bc>
            <bc>Utp13</bc>
            <bc>Utp14</bc>
            <bc>Utp21</bc>
            <bc>UvdE</bc>
            <bc>UvrB</bc>
            <bc>UvrC_HhH_N</bc>
            <bc>UvrD-helicase</bc>
            <bc>UxuA</bc>
            <bc>V-ATPase_C</bc>
            <bc>V-ATPase_G</bc>
            <bc>V-ATPase_H_C</bc>
            <bc>V-ATPase_H_N</bc>
            <bc>V-SNARE</bc>
            <bc>V-SNARE_C</bc>
            <bc>V-set</bc>
            <bc>VASP_tetra</bc>
            <bc>VBS</bc>
            <bc>VEFS-Box</bc>
            <bc>VHL</bc>
            <bc>VHP</bc>
            <bc>VHS</bc>
            <bc>VID27</bc>
            <bc>VIT</bc>
            <bc>VIT1</bc>
            <bc>VKG_Carbox</bc>
            <bc>VKOR</bc>
            <bc>VMA21</bc>
            <bc>VOMI</bc>
            <bc>VPS11_C</bc>
            <bc>VPS28</bc>
            <bc>VPS9</bc>
            <bc>VRR_NUC</bc>
            <bc>VSP</bc>
            <bc>VTC</bc>
            <bc>VWA</bc>
            <bc>VWA_CoxE</bc>
            <bc>VWD</bc>
            <bc>V_ATPase_I</bc>
            <bc>Vac_ImportDeg</bc>
            <bc>Val_tRNA-synt_C</bc>
            <bc>VanZ</bc>
            <bc>Varsurf_PPLC</bc>
            <bc>Vault</bc>
            <bc>Vinculin</bc>
            <bc>Vma12</bc>
            <bc>Voltage_CLC</bc>
            <bc>Vps16_C</bc>
            <bc>Vps16_N</bc>
            <bc>Vps23_core</bc>
            <bc>Vps26</bc>
            <bc>Vps35</bc>
            <bc>Vps36_ESCRT-II</bc>
            <bc>Vps39_1</bc>
            <bc>Vps39_2</bc>
            <bc>Vps4_C</bc>
            <bc>Vps5</bc>
            <bc>Vps51</bc>
            <bc>Vps52</bc>
            <bc>Vps53_N</bc>
            <bc>Vps54</bc>
            <bc>Vps55</bc>
            <bc>W2</bc>
            <bc>WAC_Acf1_DNA_bd</bc>
            <bc>WAP</bc>
            <bc>WAPL</bc>
            <bc>WBP-1</bc>
            <bc>WBS_methylT</bc>
            <bc>WCCH</bc>
            <bc>WD-3</bc>
            <bc>WD40</bc>
            <bc>WDYHV</bc>
            <bc>WGG</bc>
            <bc>WGR</bc>
            <bc>WH1</bc>
            <bc>WH2</bc>
            <bc>WHEP-TRS</bc>
            <bc>WLM</bc>
            <bc>WRKY</bc>
            <bc>WSC</bc>
            <bc>WTX</bc>
            <bc>WW</bc>
            <bc>WWE</bc>
            <bc>WWbp</bc>
            <bc>Wbp11</bc>
            <bc>Wound_ind</bc>
            <bc>Wyosine_form</bc>
            <bc>X8</bc>
            <bc>XAP5</bc>
            <bc>XFP</bc>
            <bc>XFP_C</bc>
            <bc>XFP_N</bc>
            <bc>XG_FTase</bc>
            <bc>XK-related</bc>
            <bc>XLF</bc>
            <bc>XPA_C</bc>
            <bc>XPA_N</bc>
            <bc>XPC-binding</bc>
            <bc>XPG_I</bc>
            <bc>XPG_N</bc>
            <bc>XRCC1_N</bc>
            <bc>XRCC4</bc>
            <bc>XRN_N</bc>
            <bc>XYPPX</bc>
            <bc>Xan_ur_permease</bc>
            <bc>XendoU</bc>
            <bc>XkdW</bc>
            <bc>Xpo1</bc>
            <bc>YABBY</bc>
            <bc>YCII</bc>
            <bc>YDG_SRA</bc>
            <bc>YEATS</bc>
            <bc>YHS</bc>
            <bc>YIF1</bc>
            <bc>YL1</bc>
            <bc>YL1_C</bc>
            <bc>YTH</bc>
            <bc>Y_phosphatase</bc>
            <bc>Y_phosphatase2</bc>
            <bc>Yae1_N</bc>
            <bc>YaeQ</bc>
            <bc>YbaK</bc>
            <bc>YccV-like</bc>
            <bc>YceG</bc>
            <bc>YceI</bc>
            <bc>Ycf66_N</bc>
            <bc>YchF-GTPase_C</bc>
            <bc>YdjC</bc>
            <bc>YgbB</bc>
            <bc>YhhN</bc>
            <bc>Yip1</bc>
            <bc>Yippee</bc>
            <bc>YjeF_N</bc>
            <bc>YjgP_YjgQ</bc>
            <bc>YkuD</bc>
            <bc>Yos1</bc>
            <bc>YqaJ</bc>
            <bc>YqcI_YcgG</bc>
            <bc>YqeY</bc>
            <bc>ZZ</bc>
            <bc>Zeta_toxin</bc>
            <bc>Zip</bc>
            <bc>Zn_clus</bc>
            <bc>Zot</bc>
            <bc>Zw10</bc>
            <bc>aPHC</bc>
            <bc>adh_short</bc>
            <bc>bZIP_1</bc>
            <bc>bZIP_2</bc>
            <bc>bZIP_Maf</bc>
            <bc>cNMP_binding</bc>
            <bc>cobW</bc>
            <bc>cwf18</bc>
            <bc>cwf21</bc>
            <bc>dCMP_cyt_deam_1</bc>
            <bc>dCMP_cyt_deam_2</bc>
            <bc>dDENN</bc>
            <bc>dNK</bc>
            <bc>dTDP_sugar_isom</bc>
            <bc>dUTPase</bc>
            <bc>dsDNA_bind</bc>
            <bc>dsRNA_bind</bc>
            <bc>dsrm</bc>
            <bc>eIF-1a</bc>
            <bc>eIF-3_zeta</bc>
            <bc>eIF-3c_N</bc>
            <bc>eIF-4B</bc>
            <bc>eIF-5_eIF-2B</bc>
            <bc>eIF-5a</bc>
            <bc>eIF-6</bc>
            <bc>eIF2A</bc>
            <bc>eIF2_C</bc>
            <bc>eIF3_N</bc>
            <bc>eIF3_subunit</bc>
            <bc>eIF3g</bc>
            <bc>eIF_4EBP</bc>
            <bc>eRF1_1</bc>
            <bc>eRF1_2</bc>
            <bc>eRF1_3</bc>
            <bc>efThoc1</bc>
            <bc>efhand</bc>
            <bc>efhand_Ca_insen</bc>
            <bc>efhand_like</bc>
            <bc>fn2</bc>
            <bc>fn3</bc>
            <bc>hATC</bc>
            <bc>hSac2</bc>
            <bc>iPGM_N</bc>
            <bc>ketoacyl-synt</bc>
            <bc>mRNA_cap_C</bc>
            <bc>mRNA_cap_enzyme</bc>
            <bc>mRNA_triPase</bc>
            <bc>mTERF</bc>
            <bc>malic</bc>
            <bc>oligo_HPY</bc>
            <bc>ox_reductase_C</bc>
            <bc>p25-alpha</bc>
            <bc>p450</bc>
            <bc>peroxidase</bc>
            <bc>polyprenyl_synt</bc>
            <bc>potato_inhibit</bc>
            <bc>rRNA_processing</bc>
            <bc>tRNA-synt_1</bc>
            <bc>tRNA-synt_1b</bc>
            <bc>tRNA-synt_1c</bc>
            <bc>tRNA-synt_1c_C</bc>
            <bc>tRNA-synt_1d</bc>
            <bc>tRNA-synt_1e</bc>
            <bc>tRNA-synt_1g</bc>
            <bc>tRNA-synt_2</bc>
            <bc>tRNA-synt_2b</bc>
            <bc>tRNA-synt_2c</bc>
            <bc>tRNA-synt_2d</bc>
            <bc>tRNA-synt_2e</bc>
            <bc>tRNA_Me_trans</bc>
            <bc>tRNA_SAD</bc>
            <bc>tRNA_U5-meth_tr</bc>
            <bc>tRNA_anti</bc>
            <bc>tRNA_bind</bc>
            <bc>tRNA_int_endo</bc>
            <bc>tRNA_int_endo_N</bc>
            <bc>tRNA_lig_CPD</bc>
            <bc>tRNA_lig_kinase</bc>
            <bc>tRNA_m1G_MT</bc>
            <bc>tRNA_synt_1c_R1</bc>
            <bc>tRNA_synt_1c_R2</bc>
            <bc>uDENN</bc>
            <bc>ubiquitin</bc>
            <bc>vATP-synt_AC39</bc>
            <bc>vATP-synt_E</bc>
            <bc>z-alpha</bc>
            <bc>zf-4CXXC_R1</bc>
            <bc>zf-A20</bc>
            <bc>zf-AN1</bc>
            <bc>zf-BED</bc>
            <bc>zf-B_box</bc>
            <bc>zf-C2H2</bc>
            <bc>zf-C2H2_jaz</bc>
            <bc>zf-C2HC5</bc>
            <bc>zf-C3H1</bc>
            <bc>zf-C3HC</bc>
            <bc>zf-C3HC4</bc>
            <bc>zf-C4H2</bc>
            <bc>zf-C4_Topoisom</bc>
            <bc>zf-C5HC2</bc>
            <bc>zf-CCCH</bc>
            <bc>zf-CCHC</bc>
            <bc>zf-CCHH</bc>
            <bc>zf-CDGSH</bc>
            <bc>zf-CHCC</bc>
            <bc>zf-CHY</bc>
            <bc>zf-CSL</bc>
            <bc>zf-CW</bc>
            <bc>zf-CXXC</bc>
            <bc>zf-DBF</bc>
            <bc>zf-DHHC</bc>
            <bc>zf-DNA_Pol</bc>
            <bc>zf-DNL</bc>
            <bc>zf-FPG_IleRS</bc>
            <bc>zf-GRF</bc>
            <bc>zf-H2C2</bc>
            <bc>zf-HIT</bc>
            <bc>zf-LITAF-like</bc>
            <bc>zf-LYAR</bc>
            <bc>zf-MIZ</bc>
            <bc>zf-MYND</bc>
            <bc>zf-NADH-PPase</bc>
            <bc>zf-NF-X1</bc>
            <bc>zf-NPL4</bc>
            <bc>zf-Nse</bc>
            <bc>zf-PARP</bc>
            <bc>zf-RING-like</bc>
            <bc>zf-RNPHF</bc>
            <bc>zf-RanBP</bc>
            <bc>zf-SNAP50_C</bc>
            <bc>zf-Sec23_Sec24</bc>
            <bc>zf-TAZ</bc>
            <bc>zf-TRAF</bc>
            <bc>zf-TRM13_CCCH</bc>
            <bc>zf-Tim10_DDP</bc>
            <bc>zf-U1</bc>
            <bc>zf-U11-48K</bc>
            <bc>zf-UBP</bc>
            <bc>zf-UBR</bc>
            <bc>zf-XS</bc>
            <bc>zf-ZPR1</bc>
            <bc>zf-primase</bc>
          </present>
        </binary_characters>
        <clade>
          <taxonomy>
            <common_name>Metazoa &amp; Choanoflagellata</common_name>
          </taxonomy>
          <binary_characters type="parsimony inferred" gained_count="61" lost_count="292" present_count="4394">
            <gained>
              <bc>ANKH</bc>
              <bc>Arfaptin</bc>
              <bc>BLVR</bc>
              <bc>C1q</bc>
              <bc>CI-B14_5a</bc>
              <bc>COLFI</bc>
              <bc>Cbl_N</bc>
              <bc>Cbl_N3</bc>
              <bc>Cul7</bc>
              <bc>DUF1011</bc>
              <bc>DUF1180</bc>
              <bc>DUF1211</bc>
              <bc>DUF2152</bc>
              <bc>DUF2217</bc>
              <bc>DUF2352</bc>
              <bc>DUF2366</bc>
              <bc>DUF3398</bc>
              <bc>DUF3462</bc>
              <bc>DUF3668</bc>
              <bc>DUF3719</bc>
              <bc>DUF902</bc>
              <bc>Dsh_C</bc>
              <bc>ERM</bc>
              <bc>Furin-like</bc>
              <bc>Fzo_mitofusin</bc>
              <bc>GKAP</bc>
              <bc>Glyco_hydro_59</bc>
              <bc>GoLoco</bc>
              <bc>HS1_rep</bc>
              <bc>HSL_N</bc>
              <bc>IRS</bc>
              <bc>L27_1</bc>
              <bc>Laminin_N</bc>
              <bc>MH2</bc>
              <bc>MRP-S22</bc>
              <bc>MRP-S35</bc>
              <bc>Mst1_SARAH</bc>
              <bc>OSTMP1</bc>
              <bc>P4Ha_N</bc>
              <bc>P53</bc>
              <bc>PET</bc>
              <bc>PI3K_p85B</bc>
              <bc>PID</bc>
              <bc>PMP22_Claudin</bc>
              <bc>Plexin_cytopl</bc>
              <bc>PngaseF_C</bc>
              <bc>RBD</bc>
              <bc>RBD-FIP</bc>
              <bc>Rapsyn_N</bc>
              <bc>STAT_bind</bc>
              <bc>Sarcoglycan_1</bc>
              <bc>Synaphin</bc>
              <bc>TRAP-delta</bc>
              <bc>Talin_middle</bc>
              <bc>Tmemb_9</bc>
              <bc>Tmpp129</bc>
              <bc>UPF0184</bc>
              <bc>VASP</bc>
              <bc>efhand_1</bc>
              <bc>efhand_2</bc>
              <bc>zf-C2HC</bc>
            </gained>
            <lost>
              <bc>3-dmu-9_3-mt</bc>
              <bc>AHS2</bc>
              <bc>ALMT</bc>
              <bc>APG17</bc>
              <bc>Ada_Zn_binding</bc>
              <bc>Aegerolysin</bc>
              <bc>AlcB</bc>
              <bc>Alginate_lyase2</bc>
              <bc>Amidoligase_2</bc>
              <bc>ArabFuran-catal</bc>
              <bc>Arylsulfotrans</bc>
              <bc>Asparaginase_II</bc>
              <bc>B12D</bc>
              <bc>BLUF</bc>
              <bc>BSP</bc>
              <bc>Bac_rhodopsin</bc>
              <bc>Bacillus_HBL</bc>
              <bc>Barwin</bc>
              <bc>Bgal_small_N</bc>
              <bc>Bot1p</bc>
              <bc>Brr6_like_C_C</bc>
              <bc>C4dic_mal_tran</bc>
              <bc>CBM_1</bc>
              <bc>CDC14</bc>
              <bc>CHAP</bc>
              <bc>CM_2</bc>
              <bc>COPI_assoc</bc>
              <bc>COX9</bc>
              <bc>CPDase</bc>
              <bc>CRT10</bc>
              <bc>CTK3</bc>
              <bc>CVNH</bc>
              <bc>Caleosin</bc>
              <bc>Caps_synth</bc>
              <bc>Cellulose_synt</bc>
              <bc>Chal_sti_synt_C</bc>
              <bc>Chal_sti_synt_N</bc>
              <bc>Chitin_synth_1</bc>
              <bc>Chitin_synth_1N</bc>
              <bc>Choline_kin_N</bc>
              <bc>Chromate_transp</bc>
              <bc>Copper-bind</bc>
              <bc>Copper-fist</bc>
              <bc>Cortex-I_coil</bc>
              <bc>CrtC</bc>
              <bc>CsbD</bc>
              <bc>Cu_bind_like</bc>
              <bc>Cupin_1</bc>
              <bc>Cupin_3</bc>
              <bc>Cutinase</bc>
              <bc>DASH_Ask1</bc>
              <bc>DASH_Dad4</bc>
              <bc>DASH_Dam1</bc>
              <bc>DIT1_PvcA</bc>
              <bc>DUF1022</bc>
              <bc>DUF1023</bc>
              <bc>DUF1034</bc>
              <bc>DUF1080</bc>
              <bc>DUF1191</bc>
              <bc>DUF1206</bc>
              <bc>DUF1212</bc>
              <bc>DUF1223</bc>
              <bc>DUF1237</bc>
              <bc>DUF124</bc>
              <bc>DUF1254</bc>
              <bc>DUF1264</bc>
              <bc>DUF1275</bc>
              <bc>DUF1304</bc>
              <bc>DUF1338</bc>
              <bc>DUF1468</bc>
              <bc>DUF1479</bc>
              <bc>DUF1485</bc>
              <bc>DUF1537</bc>
              <bc>DUF1688</bc>
              <bc>DUF1729</bc>
              <bc>DUF1748</bc>
              <bc>DUF1749</bc>
              <bc>DUF1752</bc>
              <bc>DUF1764</bc>
              <bc>DUF1769</bc>
              <bc>DUF1810</bc>
              <bc>DUF1929</bc>
              <bc>DUF1996</bc>
              <bc>DUF1998</bc>
              <bc>DUF2133</bc>
              <bc>DUF2156</bc>
              <bc>DUF2183</bc>
              <bc>DUF2196</bc>
              <bc>DUF2235</bc>
              <bc>DUF2236</bc>
              <bc>DUF2257</bc>
              <bc>DUF2264</bc>
              <bc>DUF2306</bc>
              <bc>DUF231</bc>
              <bc>DUF2343</bc>
              <bc>DUF239</bc>
              <bc>DUF2401</bc>
              <bc>DUF2403</bc>
              <bc>DUF2407</bc>
              <bc>DUF2408</bc>
              <bc>DUF2410</bc>
              <bc>DUF2415</bc>
              <bc>DUF2418</bc>
              <bc>DUF2470</bc>
              <bc>DUF2561</bc>
              <bc>DUF262</bc>
              <bc>DUF2780</bc>
              <bc>DUF2786</bc>
              <bc>DUF2804</bc>
              <bc>DUF2945</bc>
              <bc>DUF2985</bc>
              <bc>DUF302</bc>
              <bc>DUF3140</bc>
              <bc>DUF3237</bc>
              <bc>DUF3245</bc>
              <bc>DUF3253</bc>
              <bc>DUF3294</bc>
              <bc>DUF333</bc>
              <bc>DUF3431</bc>
              <bc>DUF3455</bc>
              <bc>DUF3494</bc>
              <bc>DUF3500</bc>
              <bc>DUF3506</bc>
              <bc>DUF3684</bc>
              <bc>DUF3712</bc>
              <bc>DUF3758</bc>
              <bc>DUF448</bc>
              <bc>DUF465</bc>
              <bc>DUF540</bc>
              <bc>DUF567</bc>
              <bc>DUF581</bc>
              <bc>DUF604</bc>
              <bc>DUF606</bc>
              <bc>DUF77</bc>
              <bc>DUF810</bc>
              <bc>DUF900</bc>
              <bc>DUF939</bc>
              <bc>DinB</bc>
              <bc>Elong-fact-P_C</bc>
              <bc>Erythro_esteras</bc>
              <bc>EutQ</bc>
              <bc>F1F0-ATPsyn_F</bc>
              <bc>FAD_binding_9</bc>
              <bc>FTR1</bc>
              <bc>FUSC</bc>
              <bc>FhuF</bc>
              <bc>Form_Nir_trans</bc>
              <bc>GASA</bc>
              <bc>GCR1_C</bc>
              <bc>GET2</bc>
              <bc>GRAB</bc>
              <bc>GSIII_N</bc>
              <bc>GSP_synth</bc>
              <bc>GT36_AF</bc>
              <bc>GTP_CH_N</bc>
              <bc>Glucan_synthase</bc>
              <bc>Glyco_hydro_12</bc>
              <bc>Glyco_hydro_17</bc>
              <bc>Glyco_hydro_45</bc>
              <bc>Glyco_hydro_46</bc>
              <bc>Glyco_hydro_53</bc>
              <bc>Glyco_hydro_61</bc>
              <bc>Glyco_hydro_65C</bc>
              <bc>Glyco_hydro_65N</bc>
              <bc>Glyco_hydro_67C</bc>
              <bc>Glyco_hydro_67M</bc>
              <bc>Glyco_hydro_67N</bc>
              <bc>Glyco_hydro_71</bc>
              <bc>Glyco_hydro_72</bc>
              <bc>Glyco_hydro_8</bc>
              <bc>Glyco_transf_34</bc>
              <bc>Glyco_transf_36</bc>
              <bc>Glyco_transf_5</bc>
              <bc>Glyoxal_oxid_N</bc>
              <bc>HI0933_like</bc>
              <bc>HK</bc>
              <bc>HPP</bc>
              <bc>Hemerythrin</bc>
              <bc>Hom_end_hint</bc>
              <bc>HutD</bc>
              <bc>IGR</bc>
              <bc>ISN1</bc>
              <bc>IlvN</bc>
              <bc>Intg_mem_TP0381</bc>
              <bc>Intron_maturas2</bc>
              <bc>Iron_permease</bc>
              <bc>IucA_IucC</bc>
              <bc>KilA-N</bc>
              <bc>Kp4</bc>
              <bc>L31</bc>
              <bc>LAGLIDADG_2</bc>
              <bc>LRS4</bc>
              <bc>LacAB_rpiB</bc>
              <bc>Lactate_perm</bc>
              <bc>Lectin_legB</bc>
              <bc>Lip_prot_lig_C</bc>
              <bc>Lipase3_N</bc>
              <bc>MDM31_MDM32</bc>
              <bc>MKT1_C</bc>
              <bc>MMS1</bc>
              <bc>MRC1</bc>
              <bc>Mac</bc>
              <bc>Med2</bc>
              <bc>MiAMP1</bc>
              <bc>Molybdop_Fe4S4</bc>
              <bc>MuDR</bc>
              <bc>Mus7</bc>
              <bc>NADH-u_ox-rdase</bc>
              <bc>NAS</bc>
              <bc>NPP1</bc>
              <bc>OPT</bc>
              <bc>Opi1</bc>
              <bc>PAP1</bc>
              <bc>PAS_2</bc>
              <bc>PA_decarbox</bc>
              <bc>PDEase_II</bc>
              <bc>PDR_CDR</bc>
              <bc>PNGaseA</bc>
              <bc>Pec_lyase_C</bc>
              <bc>Pectate_lyase</bc>
              <bc>Pectinesterase</bc>
              <bc>Peptidase_A3</bc>
              <bc>Peptidase_M36</bc>
              <bc>Peptidase_M6</bc>
              <bc>Peptidase_M64</bc>
              <bc>Peptidase_S58</bc>
              <bc>Peptidase_S64</bc>
              <bc>Peptidase_S66</bc>
              <bc>Peroxidase_2</bc>
              <bc>Pet127</bc>
              <bc>Phi_1</bc>
              <bc>Pho88</bc>
              <bc>PhosphMutase</bc>
              <bc>Phytochrome</bc>
              <bc>Plasmodium_HRP</bc>
              <bc>PrpF</bc>
              <bc>RALF</bc>
              <bc>RNA_Me_trans</bc>
              <bc>RNA_helicase</bc>
              <bc>RNA_lig_T4_1</bc>
              <bc>RRM_2</bc>
              <bc>RTA1</bc>
              <bc>Raffinose_syn</bc>
              <bc>Ran-binding</bc>
              <bc>RecA</bc>
              <bc>RhgB_N</bc>
              <bc>Ribonuclease_P</bc>
              <bc>Rxt3</bc>
              <bc>S6PP</bc>
              <bc>SLD3</bc>
              <bc>SMI1_KNR4</bc>
              <bc>SMP</bc>
              <bc>SNDH</bc>
              <bc>SUA5</bc>
              <bc>Sec66</bc>
              <bc>Spc42p</bc>
              <bc>Spherulin4</bc>
              <bc>Stig1</bc>
              <bc>Stm1_N</bc>
              <bc>Strep_67kDa_ant</bc>
              <bc>Suc_Fer-like</bc>
              <bc>SurE</bc>
              <bc>T5orf172</bc>
              <bc>TIM-br_sig_trns</bc>
              <bc>TRP</bc>
              <bc>Tannase</bc>
              <bc>Tautomerase</bc>
              <bc>TehB</bc>
              <bc>Terpene_synth_C</bc>
[truncated: 34,439,978 more chars]
