# Supplementary material for: Strong functional patterns in the evolution of eukaryotic genomes revealed by the reconstruction of ancestral protein domain repertoires
Source: Genome Biol. 2011 Jan 17;12(1):R4. doi: 10.1186/gb-2011-12-1-r4 (PMC3091302; doi:10.1186/gb-2011-12-1-r4)
Supplement: Additional file 5 — Domain gains and corresponding GO terms during eukaryote evolution. Summary of conditions used: protein predictions as listed in Additional file 1, model of eukaryote evolution as shown in Figure 2 (and more detailed in Additional files 3 and 4), domain models from Pfam 24.0, analyzed with HMMER 3.0b2, Pfam 'gathering' cutoffs, 'pfam2go' mappings dated 2009/10/01. GO namespaces are abbreviated as follows: B, biological process; C, cellular component; M, molecular function. [file gb-2011-12-1-r4-S5.zip]

Archive with 1 entries (1 files):
- Additional_File_5.html
